# Supplementary material for: 2,4-Dimethyl­phenyl benzoate
Source: Acta Crystallogr Sect E Struct Rep Online. 2008 Jun 19;64(Pt 7):o1280. doi: 10.1107/S1600536808017480 (PMC2961695; doi:10.1107/S1600536808017480)
Supplement: Supplementary file 1 [file e-64-o1280-sup1.cif]

##############################################################################
###                                                                        ###
###        Electronic paper (Acta Crystallographica Section E)             ###
###                                                                        ###
##############################################################################
#                                                                            #
# This CIF contains the data in a paper accepted for publication in Acta     #
# Crystallographica Section E. It conforms to the requirements of Notes      #
# for Authors for Section E, and has been peer reviewed under the auspices   #
# of the IUCr Commission on Journals.                                        #
#                                                                            #
# Full details of the Crystallographic Information File format               #
# are given in the paper "The Crystallographic Information File (CIF):       #
# a New Standard Archive File for Crystallography" by S. R. Hall, F. H.      #
# Allen and I. D. Brown [Acta Cryst. (1991), A47, 655-685].                  #
#                                                                            #
# The current version of the core CIF dictionary is obtainable from          #
# ftp://ftp.iucr.org/pub/cif_core.dic. The current version number is 2.4.    #
#                                                                            #
# Software is freely available for graphical display of the structure(s) in  #
# this CIF.  For information consult the CIF home page http://www.iucr.org/  #
# cif/home.html                                                              #
#                                                                            #
# This file may be used for bona fide research purposes within the           #
# scientific community so long as proper attribution is given to the journal # 
# article from which it was obtained.                                        #
#                                                                            #
##############################################################################
                                             
data_I
_audit_creation_method     'WinGX routine CIF_UPDATE'
_chemical_name_systematic
;
2,4-Dimethylphenyl benzoate
;
_chemical_formula_moiety     'C15 H14 O2'
_chemical_formula_sum     'C15 H14 O2'
_chemical_formula_iupac     'C15 H14 O2'
_chemical_formula_weight     226.26
_symmetry_cell_setting     Monoclinic
_symmetry_space_group_name_H-M     'P 21/c'
_symmetry_space_group_name_Hall     '-P 2ybc'
loop_
    _symmetry_equiv_pos_as_xyz
    'x, y, z'
    '-x, y+1/2, -z+1/2'
    '-x, -y, -z'
    'x, -y-1/2, z-1/2'
_cell_length_a     7.9813(2)
_cell_length_b     14.3260(3)
_cell_length_c     11.0932(2)
_cell_angle_alpha     90
_cell_angle_beta     94.028(2)
_cell_angle_gamma     90
_cell_volume     1265.26(5)
_cell_formula_units_Z     4
_cell_measurement_reflns_used     12993
_cell_measurement_theta_min     3.2415
_cell_measurement_theta_max     29.2811
_cell_measurement_temperature     295(2)
_exptl_crystal_description     Block
_exptl_crystal_colour     colourless
_exptl_crystal_size_max     0.48
_exptl_crystal_size_mid     0.38
_exptl_crystal_size_min     0.21
_exptl_crystal_density_diffrn     1.188
_exptl_crystal_density_method     'not measured'
_exptl_crystal_F_000     480
_exptl_absorpt_coefficient_mu     0.078
_exptl_absorpt_correction_type     multi-scan
_exptl_absorpt_process_details     '(CrysAlis RED; Oxford Diffraction, 2007)'
_exptl_absorpt_correction_T_min     0.965
_exptl_absorpt_correction_T_max     0.987
_exptl_special_details
;
;
_diffrn_ambient_temperature     295(2)
_diffrn_radiation_type     MoK\a
_diffrn_radiation_wavelength     0.71073
_diffrn_radiation_monochromator     graphite
_diffrn_measurement_device_type     'Oxford Diffraction Xcalibur'
_diffrn_measurement_device     '4-circle kappa geometry goniometer'
_diffrn_measurement_method     '\w scans with \k offsets'
_diffrn_detector_area_resol_mean     10.434
_diffrn_reflns_number     28657
_diffrn_reflns_av_R_equivalents     0.0308
_diffrn_reflns_theta_min     5.86
_diffrn_reflns_theta_max     26.02
_diffrn_reflns_theta_full     26.02
_diffrn_measured_fraction_theta_max     0.988
_diffrn_measured_fraction_theta_full     0.988
_diffrn_reflns_limit_h_min     -9
_diffrn_reflns_limit_h_max     9
_diffrn_reflns_limit_k_min     -17
_diffrn_reflns_limit_k_max     17
_diffrn_reflns_limit_l_min     -13
_diffrn_reflns_limit_l_max     13
_diffrn_standards_number     0
_diffrn_standards_decay_%     0
_refine_special_details
;
Refinement of <i>F</i>^2^ against ALL reflections. The weighted <i>R</i>-factor
<i>wR</i> and goodness of fit <i>S</i> are based on <i>F</i>^2^, conventional
<i>R</i>-factors <i>R</i> are based on <i>F</i>, with <i>F</i> set to zero for
negative <i>F</i>^2^. The threshold expression of <i>F</i>^2^ >
\s(<i>F</i>^2^) is used only for calculating <i>R</i>-factors(gt) <i>etc</i>.
and is not relevant to the choice of reflections for refinement.
<i>R</i>-factors based on <i>F</i>^2^ are statistically about twice as large
as those based on <i>F</i>, and <i>R</i>- factors based on ALL data will be
even larger.
;
_reflns_number_total     2471
_reflns_number_gt     2056
_reflns_threshold_expression     I>2\s(I)
_refine_ls_structure_factor_coef     Fsqd
_refine_ls_matrix_type     full
_refine_ls_R_factor_all     0.064
_refine_ls_R_factor_gt     0.0531
_refine_ls_wR_factor_gt     0.1279
_refine_ls_wR_factor_ref     0.1341
_refine_ls_goodness_of_fit_ref     1.077
_refine_ls_restrained_S_all     1.079
_refine_ls_number_reflns     2471
_refine_ls_number_parameters     156
_refine_ls_number_restraints     4
_refine_ls_hydrogen_treatment     constr
_refine_ls_weighting_scheme     calc
_refine_ls_weighting_details
         'calc w=1/[\s^2^(Fo^2^)+(0.0541P)^2^+0.2483P] where P=(Fo^2^+2Fc^2^)/3'
_atom_sites_solution_hydrogens     geom
_atom_sites_solution_primary     direct
_atom_sites_solution_secondary     difmap
_refine_ls_shift/su_max     0.001
_refine_ls_shift/su_mean     0.000
_refine_diff_density_max     0.158
_refine_diff_density_min     -0.145
_refine_ls_extinction_method     none
loop_
    _atom_type_symbol
    _atom_type_description
    _atom_type_scat_dispersion_real
    _atom_type_scat_dispersion_imag
    _atom_type_scat_source
    C C 0.0033 0.0016 'International Tables Vol C Tables 4.2.6.8 and 6.1.1.4'
    H H 0 0 'International Tables Vol C Tables 4.2.6.8 and 6.1.1.4'
    O O 0.0106 0.006 'International Tables Vol C Tables 4.2.6.8 and 6.1.1.4'
_computing_data_collection     'CrysAlis CCD (Oxford Diffraction, 2007)'
_computing_cell_refinement     'CrysAlis RED (Oxford Diffraction, 2007)'
_computing_data_reduction     'CrysAlis RED (Oxford Diffraction, 2007)'
_computing_structure_solution     'SHELXS97 (Sheldrick, 2008)'
_computing_structure_refinement     'SHELXL97 (Sheldrick, 2008)'
_computing_molecular_graphics
;
ORTEP-3 (Farrugia, 1997) and DIAMOND (Brandenburg, 2002)
;
_computing_publication_material
;
SHELXL97 (Sheldrick, 2008), PLATON (Spek, 2003) and WinGX
(Farrugia, 1999)
;
loop_
    _atom_site_type_symbol
    _atom_site_label
    _atom_site_fract_x
    _atom_site_fract_y
    _atom_site_fract_z
    _atom_site_U_iso_or_equiv
    _atom_site_adp_type
    _atom_site_calc_flag
    _atom_site_refinement_flags
    _atom_site_occupancy
    _atom_site_disorder_assembly
    _atom_site_disorder_group
    O O1 0.77410(13) 0.30501(7) 0.43628(10) 0.0642(3) Uani d . 1 . .
    O O2 0.56045(16) 0.31504(8) 0.29564(11) 0.0795(4) Uani d . 1 . .
    C C1 0.65706(18) 0.35245(10) 0.36678(13) 0.0540(4) Uani d . 1 . .
    C C2 0.66645(18) 0.45392(10) 0.38934(13) 0.0529(4) Uani d . 1 . .
    C C3 0.5646(2) 0.51221(12) 0.31812(17) 0.0750(5) Uani d . 1 . .
    H H3 0.4919 0.4871 0.2574 0.09 Uiso calc R 1 . .
    C C4 0.5690(3) 0.60709(14) 0.3358(2) 0.0901(6) Uani d . 1 . .
    H H4 0.5004 0.6458 0.2865 0.108 Uiso calc R 1 . .
    C C5 0.6720(3) 0.64395(12) 0.4237(3) 0.0912(7) Uani d . 1 . .
    H H5 0.6748 0.7082 0.4353 0.109 Uiso calc R 1 . .
    C C6 0.7731(3) 0.58741(14) 0.4966(2) 0.0971(7) Uani d . 1 . .
    H H6 0.8437 0.6134 0.5579 0.116 Uiso calc R 1 . .
    C C7 0.7711(2) 0.49201(12) 0.47963(18) 0.0738(5) Uani d . 1 . .
    H H7 0.8402 0.4537 0.5292 0.089 Uiso calc R 1 . .
    C C8 0.77716(18) 0.20698(10) 0.42443(13) 0.0552(4) Uani d . 1 . .
    C C9 0.8731(2) 0.16674(11) 0.34018(14) 0.0623(4) Uani d U 1 . .
    C C10 0.8778(2) 0.06901(12) 0.33938(17) 0.0732(5) Uani d U 1 . .
    H H10 0.9403 0.0392 0.2831 0.088 Uiso calc R 1 . .
    C C11 0.7940(2) 0.01520(12) 0.41818(18) 0.0759(5) Uani d U 1 . .
    C C12 0.7035(2) 0.05916(12) 0.50064(19) 0.0786(5) Uani d U 1 . .
    H H12 0.6473 0.0239 0.5555 0.094 Uiso calc R 1 . .
    C C13 0.6936(2) 0.15527(12) 0.50441(16) 0.0682(4) Uani d . 1 . .
    H H13 0.6306 0.1845 0.5609 0.082 Uiso calc R 1 . .
    C C14 0.9689(3) 0.22412(17) 0.2560(2) 0.0964(6) Uani d U 1 . .
    H H14A 0.9884 0.1881 0.1854 0.145 Uiso calc PR 0.56(3) . .
    H H14B 1.0745 0.2423 0.2958 0.145 Uiso calc PR 0.56(3) . .
    H H14C 0.9052 0.2789 0.2328 0.145 Uiso calc PR 0.56(3) . .
    H H14D 0.9904 0.2847 0.2906 0.145 Uiso calc PR 0.44(3) . .
    H H14E 0.9042 0.2305 0.1802 0.145 Uiso calc PR 0.44(3) . .
    H H14F 1.0735 0.1939 0.2432 0.145 Uiso calc PR 0.44(3) . .
    C C15 0.8030(3) -0.09032(13) 0.4133(3) 0.1179(10) Uani d . 1 . .
    H H15A 0.771 -0.1159 0.4884 0.177 Uiso calc PR 0.67(3) . .
    H H15B 0.9157 -0.1092 0.4002 0.177 Uiso calc PR 0.67(3) . .
    H H15C 0.7279 -0.1128 0.3484 0.177 Uiso calc PR 0.67(3) . .
    H H15D 0.8387 -0.1094 0.3362 0.177 Uiso calc PR 0.33(3) . .
    H H15E 0.6941 -0.1161 0.4244 0.177 Uiso calc PR 0.33(3) . .
    H H15F 0.8818 -0.1124 0.4762 0.177 Uiso calc PR 0.33(3) . .
loop_
    _atom_site_aniso_label
    _atom_site_aniso_U_11
    _atom_site_aniso_U_22
    _atom_site_aniso_U_33
    _atom_site_aniso_U_12
    _atom_site_aniso_U_13
    _atom_site_aniso_U_23
    O1 0.0729(7) 0.0412(5) 0.0751(7) 0.0067(5) -0.0183(5) -0.0071(5)
    O2 0.0873(8) 0.0582(7) 0.0878(8) 0.0055(6) -0.0314(7) -0.0134(6)
    C1 0.0571(8) 0.0488(8) 0.0553(8) 0.0039(6) -0.0018(7) -0.0026(6)
    C2 0.0542(8) 0.0450(7) 0.0601(8) 0.0017(6) 0.0072(6) 0.0017(6)
    C3 0.0791(11) 0.0585(10) 0.0857(12) 0.0119(8) -0.0066(9) 0.0087(8)
    C4 0.0900(14) 0.0574(11) 0.1237(17) 0.0170(10) 0.0124(13) 0.0235(11)
    C5 0.0875(13) 0.0391(9) 0.151(2) -0.0004(9) 0.0357(14) 0.0035(11)
    C6 0.1008(15) 0.0578(11) 0.1305(18) -0.0126(10) -0.0065(13) -0.0219(11)
    C7 0.0802(11) 0.0480(9) 0.0906(12) -0.0014(8) -0.0120(9) -0.0058(8)
    C8 0.0599(9) 0.0420(7) 0.0614(9) 0.0049(6) -0.0113(7) -0.0057(6)
    C9 0.0636(9) 0.0620(9) 0.0598(9) 0.0067(7) -0.0077(7) -0.0058(7)
    C10 0.0728(11) 0.0665(10) 0.0775(11) 0.0210(8) -0.0152(8) -0.0246(8)
    C11 0.0760(11) 0.0466(9) 0.0998(13) 0.0052(7) -0.0321(9) -0.0061(8)
    C12 0.0782(12) 0.0592(10) 0.0962(13) -0.0084(8) -0.0077(9) 0.0118(9)
    C13 0.0691(10) 0.0601(10) 0.0752(11) 0.0040(8) 0.0039(8) -0.0023(8)
    C14 0.1010(15) 0.1049(16) 0.0852(13) 0.0047(12) 0.0189(11) 0.0038(12)
    C15 0.1271(19) 0.0463(10) 0.170(2) 0.0118(10) -0.0637(18) -0.0131(12)
_geom_special_details
;
All e.s.d.'s (except the e.s.d. in the dihedral angle between two l.s. planes)
are estimated using the full covariance matrix. The cell e.s.d.'s are taken
into account individually in the estimation of e.s.d.'s in distances, angles
and torsion angles; correlations between e.s.d.'s in cell parameters are only
used when they are defined by crystal symmetry. An approximate (isotropic)
treatment of cell e.s.d.'s is used for estimating e.s.d.'s involving l.s.
planes.
;
loop_
    _geom_bond_atom_site_label_1
    _geom_bond_atom_site_label_2
    _geom_bond_site_symmetry_2
    _geom_bond_distance
    _geom_bond_publ_flag
    O1 C1 . 1.3519(17) ?
    O1 C8 . 1.4108(17) ?
    O2 C1 . 1.1913(17) ?
    C1 C2 . 1.476(2) ?
    C2 C7 . 1.371(2) ?
    C2 C3 . 1.376(2) ?
    C3 C4 . 1.373(3) ?
    C3 H3 . 0.93 ?
    C4 C5 . 1.339(3) ?
    C4 H4 . 0.93 ?
    C5 C6 . 1.367(3) ?
    C5 H5 . 0.93 ?
    C6 C7 . 1.379(3) ?
    C6 H6 . 0.93 ?
    C7 H7 . 0.93 ?
    C8 C13 . 1.365(2) ?
    C8 C9 . 1.376(2) ?
    C9 C10 . 1.401(2) ?
    C9 C14 . 1.494(3) ?
    C10 C11 . 1.374(3) ?
    C10 H10 . 0.93 ?
    C11 C12 . 1.359(3) ?
    C11 C15 . 1.514(2) ?
    C12 C13 . 1.380(2) ?
    C12 H12 . 0.93 ?
    C13 H13 . 0.93 ?
    C14 H14A . 0.96 ?
    C14 H14B . 0.96 ?
    C14 H14C . 0.96 ?
    C14 H14D . 0.96 ?
    C14 H14E . 0.96 ?
    C14 H14F . 0.96 ?
    C15 H15A . 0.96 ?
    C15 H15B . 0.96 ?
    C15 H15C . 0.96 ?
    C15 H15D . 0.96 ?
    C15 H15E . 0.96 ?
    C15 H15F . 0.96 ?
loop_
    _geom_angle_atom_site_label_1
    _geom_angle_atom_site_label_2
    _geom_angle_atom_site_label_3
    _geom_angle_site_symmetry_1
    _geom_angle_site_symmetry_3
    _geom_angle
    _geom_angle_publ_flag
    C1 O1 C8 . . 117.59(11) ?
    O2 C1 O1 . . 122.74(14) ?
    O2 C1 C2 . . 125.32(14) ?
    O1 C1 C2 . . 111.93(12) ?
    C7 C2 C3 . . 118.87(15) ?
    C7 C2 C1 . . 122.47(14) ?
    C3 C2 C1 . . 118.65(14) ?
    C4 C3 C2 . . 120.70(19) ?
    C4 C3 H3 . . 119.7 ?
    C2 C3 H3 . . 119.7 ?
    C5 C4 C3 . . 120.17(19) ?
    C5 C4 H4 . . 119.9 ?
    C3 C4 H4 . . 119.9 ?
    C4 C5 C6 . . 120.23(17) ?
    C4 C5 H5 . . 119.9 ?
    C6 C5 H5 . . 119.9 ?
    C5 C6 C7 . . 120.4(2) ?
    C5 C6 H6 . . 119.8 ?
    C7 C6 H6 . . 119.8 ?
    C2 C7 C6 . . 119.64(18) ?
    C2 C7 H7 . . 120.2 ?
    C6 C7 H7 . . 120.2 ?
    C13 C8 C9 . . 122.33(15) ?
    C13 C8 O1 . . 117.84(14) ?
    C9 C8 O1 . . 119.64(14) ?
    C8 C9 C10 . . 116.07(16) ?
    C8 C9 C14 . . 121.84(16) ?
    C10 C9 C14 . . 122.09(17) ?
    C11 C10 C9 . . 122.86(16) ?
    C11 C10 H10 . . 118.6 ?
    C9 C10 H10 . . 118.6 ?
    C12 C11 C10 . . 118.26(16) ?
    C12 C11 C15 . . 121.0(2) ?
    C10 C11 C15 . . 120.7(2) ?
    C11 C12 C13 . . 121.14(18) ?
    C11 C12 H12 . . 119.4 ?
    C13 C12 H12 . . 119.4 ?
    C8 C13 C12 . . 119.34(17) ?
    C8 C13 H13 . . 120.3 ?
    C12 C13 H13 . . 120.3 ?
    C9 C14 H14A . . 109.5 ?
    C9 C14 H14B . . 109.5 ?
    H14A C14 H14B . . 109.5 ?
    C9 C14 H14C . . 109.5 ?
    H14A C14 H14C . . 109.5 ?
    H14B C14 H14C . . 109.5 ?
    C9 C14 H14D . . 109.5 ?
    H14A C14 H14D . . 141.1 ?
    H14B C14 H14D . . 56.3 ?
    H14C C14 H14D . . 56.3 ?
    C9 C14 H14E . . 109.5 ?
    H14A C14 H14E . . 56.3 ?
    H14B C14 H14E . . 141.1 ?
    H14C C14 H14E . . 56.3 ?
    H14D C14 H14E . . 109.5 ?
    C9 C14 H14F . . 109.5 ?
    H14A C14 H14F . . 56.3 ?
    H14B C14 H14F . . 56.3 ?
    H14C C14 H14F . . 141.1 ?
    H14D C14 H14F . . 109.5 ?
    H14E C14 H14F . . 109.5 ?
    C11 C15 H15A . . 109.5 ?
    C11 C15 H15B . . 109.5 ?
    H15A C15 H15B . . 109.5 ?
    C11 C15 H15C . . 109.5 ?
    H15A C15 H15C . . 109.5 ?
    H15B C15 H15C . . 109.5 ?
    C11 C15 H15D . . 109.5 ?
    H15A C15 H15D . . 141.1 ?
    H15B C15 H15D . . 56.3 ?
    H15C C15 H15D . . 56.3 ?
    C11 C15 H15E . . 109.5 ?
    H15A C15 H15E . . 56.3 ?
    H15B C15 H15E . . 141.1 ?
    H15C C15 H15E . . 56.3 ?
    H15D C15 H15E . . 109.5 ?
    C11 C15 H15F . . 109.5 ?
    H15A C15 H15F . . 56.3 ?
    H15B C15 H15F . . 56.3 ?
    H15C C15 H15F . . 141.1 ?
    H15D C15 H15F . . 109.5 ?
    H15E C15 H15F . . 109.5 ?
loop_
    _geom_torsion_atom_site_label_1
    _geom_torsion_atom_site_label_2
    _geom_torsion_atom_site_label_3
    _geom_torsion_atom_site_label_4
    _geom_torsion_site_symmetry_1
    _geom_torsion_site_symmetry_2
    _geom_torsion_site_symmetry_3
    _geom_torsion_site_symmetry_4
    _geom_torsion
    _geom_torsion_publ_flag
    C8 O1 C1 O2 . . . . -1.4(2) ?
    C8 O1 C1 C2 . . . . 179.25(12) ?
    O2 C1 C2 C7 . . . . 174.36(17) ?
    O1 C1 C2 C7 . . . . -6.4(2) ?
    O2 C1 C2 C3 . . . . -4.7(2) ?
    O1 C1 C2 C3 . . . . 174.61(14) ?
    C7 C2 C3 C4 . . . . 0.9(3) ?
    C1 C2 C3 C4 . . . . -179.98(17) ?
    C2 C3 C4 C5 . . . . -0.6(3) ?
    C3 C4 C5 C6 . . . . -0.1(3) ?
    C4 C5 C6 C7 . . . . 0.5(3) ?
    C3 C2 C7 C6 . . . . -0.5(3) ?
    C1 C2 C7 C6 . . . . -179.57(18) ?
    C5 C6 C7 C2 . . . . -0.2(3) ?
    C1 O1 C8 C13 . . . . -95.67(17) ?
    C1 O1 C8 C9 . . . . 89.23(17) ?
    C13 C8 C9 C10 . . . . 1.2(2) ?
    O1 C8 C9 C10 . . . . 176.08(13) ?
    C13 C8 C9 C14 . . . . -177.81(16) ?
    O1 C8 C9 C14 . . . . -2.9(2) ?
    C8 C9 C10 C11 . . . . -0.7(2) ?
    C14 C9 C10 C11 . . . . 178.30(17) ?
    C9 C10 C11 C12 . . . . -0.3(3) ?
    C9 C10 C11 C15 . . . . 179.91(16) ?
    C10 C11 C12 C13 . . . . 0.9(3) ?
    C15 C11 C12 C13 . . . . -179.29(17) ?
    C9 C8 C13 C12 . . . . -0.7(2) ?
    O1 C8 C13 C12 . . . . -175.61(14) ?
    C11 C12 C13 C8 . . . . -0.5(3) ?
data_global
_journal_date_recd_electronic     2008-06-05
_journal_date_accepted     2008-06-10
_journal_name_full     'Acta Crystallographica, Section E'
_journal_year     2008
_journal_volume     64
_journal_issue      7
_journal_page_first     o1280
_journal_page_last     o1280
_journal_paper_category     QO
_journal_coeditor_code     CI2614
_publ_contact_author_name     'Prof. B. Thimme Gowda'
_publ_contact_author_address
;
  Department of Chemistry
  Mangalore University
  Mangalagangotri-574 199
  Mangalore, INDIA
;
_publ_contact_author_email     gowdabt@yahoo.com
_publ_contact_author_fax     '91 824 2287367'
_publ_contact_author_phone     '91 824 2287262'
_publ_section_title
;
2,4-Dimethylphenyl benzoate
;
loop_
    _publ_author_name
    _publ_author_address
    'B. Thimme Gowda'
; Department of Chemistry
  Mangalore University
  Mangalagangotri 574 199
  Mangalore, India
;
    'Miroslav Tokar\<c\'ik'
; Faculty of Chemical and Food Technology
  Slovak Technical University
  Radlinsk\'eho 9
  SK-812 37 Bratislava
  Slovak Republic
;
    'Jozef Ko\<z\'i\<sek'
; Faculty of Chemical and Food Technology
  Slovak Technical University
  Radlinsk\'eho 9
  SK-812 37 Bratislava
  Slovak Republic
;
    'K. S. Babitha'
; Department of Chemistry
  Mangalore University
  Mangalagangotri 574 199
  Mangalore, India
;
    'Hartmut Fuess'
; Institute of Materials Science
  Darmstadt University of Technology
  Petersenstrasse 23
  D-64287 Darmstadt,
  Germany
;
