# Supplementary material for: 2,4-Dimethyl­phenyl benzoate
Source: Acta Crystallogr Sect E Struct Rep Online. 2008 Jun 19;64(Pt 7):o1280. doi: 10.1107/S1600536808017480 (PMC2961695; doi:10.1107/S1600536808017480)
Supplement: Supplementary file 2 [file e-64-o1280-Isup2.hkl]

#
# h,k,l, Fc-squared, Fo-squared, sigma(Fo-squared) and status flag
#
data_I
_shelx_title 'E13 in P2(1)/C' #14
_shelx_refln_list_code          4
_shelx_F_calc_maximum      153.33
_exptl_crystal_F_000       480.00
_reflns_d_resolution_high  0.8100
 
loop_
 _symmetry_equiv_pos_as_xyz
 'x, y, z'
 '-x, y+1/2, -z+1/2'
 '-x, -y, -z'
 'x, -y-1/2, z-1/2'
 
_cell_length_a     7.9813
_cell_length_b    14.3260
_cell_length_c    11.0932
_cell_angle_alpha  90.000
_cell_angle_beta   94.028
_cell_angle_gamma  90.000
 
_shelx_F_squared_multiplier     1.000
 
loop_
 _refln_index_h
 _refln_index_k
 _refln_index_l
 _refln_F_squared_calc
 _refln_F_squared_meas
 _refln_F_squared_sigma
 _refln_observed_status
   3   0   0       59.55       50.00      0.86 o
   4   0   0      152.49      146.51      0.89 o
   5   0   0       57.18       57.43      0.83 o
   6   0   0        0.58        1.29      0.45 o
   7   0   0        9.40       10.88      1.37 o
   8   0   0       18.65       22.48      3.46 o
   9   0   0      127.32      141.42      2.19 o
   3   1   0        7.77        7.58      0.18 o
   4   1   0        1.99        1.06      0.16 o
   5   1   0       45.07       40.88      0.51 o
   6   1   0        0.22        0.29      0.32 o
   7   1   0        0.11        0.03      0.50 o
   8   1   0       15.43       14.74      0.78 o
   9   1   0        2.54        4.91      0.69 o
   2   2   0      890.88      897.68      7.96 o
   3   2   0      183.72      165.77      1.28 o
   4   2   0       38.65       39.74      0.37 o
   5   2   0        6.04        4.40      0.24 o
   6   2   0        5.49        4.46      0.42 o
   7   2   0        0.59        0.40      0.41 o
   8   2   0        6.58        6.24      0.58 o
   9   2   0        0.06        1.61      0.78 o
   2   3   0      126.71      136.98      0.81 o
   3   3   0       45.59       43.00      0.29 o
   4   3   0     1172.32     1229.76      6.50 o
   5   3   0      588.22      617.63      5.64 o
   6   3   0      125.23      136.19      2.19 o
   7   3   0        2.62        2.35      0.40 o
   8   3   0        0.48        0.98      0.46 o
   9   3   0        0.01        0.59      0.62 o
   1   4   0      491.63      426.42      1.87 o
   2   4   0       60.05       56.07      0.27 o
   3   4   0      204.88      208.79      1.04 o
   4   4   0      466.15      463.57      4.22 o
   5   4   0      206.60      228.45      1.44 o
   6   4   0       43.53       43.35      0.74 o
   7   4   0       13.33       12.41      0.51 o
   8   4   0        0.14        0.06      0.50 o
   9   4   0        0.07        0.55      0.61 o
   1   5   0      185.95      203.43      0.97 o
   2   5   0       18.64       14.28      0.20 o
   3   5   0       57.32       63.12      0.39 o
   4   5   0      168.60      185.81      1.00 o
   5   5   0        3.97        3.54      0.22 o
   6   5   0        4.17        4.28      0.28 o
   7   5   0        3.30        2.83      0.48 o
   8   5   0        0.04        0.08      0.58 o
   9   5   0        0.20        0.44      0.62 o
   0   6   0     1678.49     1568.47      7.09 o
   1   6   0     1024.22     1082.26      4.45 o
   2   6   0       67.77       68.85      0.33 o
   3   6   0        1.73        1.26      0.12 o
   4   6   0        0.28        0.58      0.17 o
   5   6   0        1.39        1.50      0.24 o
   6   6   0        0.00       -0.01      0.25 o
   7   6   0        1.75        0.72      0.44 o
   8   6   0        1.96        2.25      0.58 o
   9   6   0        8.88       10.15      0.81 o
   1   7   0     4781.43     5212.09     24.79 o
   2   7   0       12.75        7.80      0.15 o
   3   7   0       65.67       69.66      0.66 o
   4   7   0      169.95      164.35      1.17 o
   5   7   0       16.95       17.40      0.42 o
   6   7   0        0.32        0.71      0.31 o
   7   7   0        1.69        1.40      0.59 o
   8   7   0       13.95       15.58      0.84 o
   9   7   0        0.00        0.10      0.77 o
   0   8   0      464.78      496.63      2.93 o
   1   8   0       31.55       40.67      0.25 o
   2   8   0       91.55       94.81      0.56 o
   3   8   0       45.24       46.75      0.36 o
   4   8   0        0.50        0.30      0.16 o
   5   8   0       18.65       17.65      0.40 o
   6   8   0        1.15        0.41      0.36 o
   7   8   0        1.61        1.79      0.62 o
   8   8   0        2.87        3.16      0.89 o
   1   9   0        0.44        0.63      0.12 o
   2   9   0       11.46        7.85      0.20 o
   3   9   0       69.25       64.19      0.64 o
   4   9   0       24.33       20.85      0.43 o
   5   9   0       61.51       64.46      1.16 o
   6   9   0       11.79       12.58      0.59 o
   7   9   0       17.11       15.69      0.85 o
   8   9   0        0.01        0.64      0.84 o
   0  10   0      213.65      249.25      1.82 o
   1  10   0        2.58        3.44      0.16 o
   2  10   0        7.33        7.21      0.21 o
   3  10   0      814.43      779.66      4.68 o
   4  10   0      380.86      389.30      2.98 o
   5  10   0      351.91      360.24      2.67 o
   6  10   0      213.61      216.83      2.86 o
   7  10   0       12.46       16.56      0.92 o
   8  10   0        0.62        1.64      0.84 o
   1  11   0        9.18        6.93      0.21 o
   2  11   0       79.13       79.76      0.76 o
   3  11   0      278.60      262.85      3.18 o
   4  11   0       70.20       73.03      1.04 o
   5  11   0       50.16       51.24      0.95 o
   6  11   0      109.05      113.04      1.38 o
   7  11   0        0.32        3.09      0.82 o
   0  12   0       46.07       34.15      0.98 o
   1  12   0        7.82        6.29      0.19 o
   2  12   0        0.51        0.60      0.19 o
   3  12   0       68.29       65.59      0.65 o
   4  12   0        2.58        2.47      0.35 o
   5  12   0        0.25        0.45      0.45 o
   6  12   0        1.51        2.01      0.64 o
   7  12   0        3.21        2.20      0.83 o
   1  13   0       54.92       47.93      0.87 o
   2  13   0        6.21        4.08      0.22 o
   3  13   0        7.80        6.32      0.38 o
   4  13   0        0.37        0.22      0.40 o
   5  13   0        4.58        5.46      0.50 o
   6  13   0        0.02        1.36      0.63 o
   0  14   0       66.43       53.07      1.36 o
   1  14   0        6.88        7.07      0.42 o
   2  14   0       74.55       61.97      0.71 o
   3  14   0        9.70        8.69      0.42 o
   4  14   0        1.88        2.17      0.42 o
   5  14   0        2.07        2.04      0.52 o
   6  14   0        4.00        4.27      0.62 o
   1  15   0        5.28        4.87      0.39 o
   2  15   0       11.20       10.99      0.49 o
   3  15   0        2.43        1.99      0.46 o
   4  15   0        0.80        0.62      0.49 o
   5  15   0        0.03       -0.60      0.60 o
   0  16   0        0.40        1.86      0.63 o
   1  16   0        1.50        2.35      0.44 o
   2  16   0        3.03        6.08      0.48 o
   3  16   0        5.74        8.84      0.57 o
   4  16   0        1.45        3.10      0.53 o
   1  17   0        5.39        5.17      0.64 o
   2  17   0        9.01       11.70      0.69 o
  -9   1   1        4.87        6.30      0.78 o
  -8   1   1        3.93        5.26      0.61 o
  -7   1   1        0.00       -0.08      0.52 o
  -6   1   1       10.36       10.17      0.46 o
  -5   1   1      194.33      199.87      1.11 o
  -4   1   1        0.46        0.78      0.19 o
  -3   1   1      499.76      532.58      2.93 o
   3   1   1       52.67       46.09      0.37 o
   4   1   1       52.00       53.85      0.63 o
   5   1   1        1.11        1.56      0.22 o
   6   1   1        0.34        0.04      0.19 o
   7   1   1       94.10       93.42      1.24 o
   8   1   1        3.82        3.50      0.63 o
   9   1   1       15.15       14.38      0.97 o
  -9   2   1        2.43        2.67      0.68 o
  -8   2   1        0.02        0.29      0.59 o
  -7   2   1       23.33       24.75      1.00 o
  -6   2   1       40.32       39.30      0.78 o
  -5   2   1       17.68       15.83      0.35 o
  -4   2   1      317.67      331.77      1.69 o
  -3   2   1       96.75       84.81      0.62 o
  -2   2   1      679.36      669.53      2.62 o
   2   2   1       63.91       60.47      0.38 o
   3   2   1      110.24      107.17      0.87 o
   4   2   1       25.69       21.53      0.30 o
   5   2   1       31.76       24.57      0.57 o
   6   2   1      169.15      169.78      2.26 o
   7   2   1       14.17       14.06      0.64 o
   8   2   1       29.13       28.24      0.76 o
   9   2   1        3.31        3.75      0.70 o
  -9   3   1        0.87        0.86      0.64 o
  -8   3   1        5.70        6.86      0.50 o
  -7   3   1        0.58        0.77      0.37 o
  -6   3   1       15.12       16.01      0.45 o
  -5   3   1       43.67       45.90      0.46 o
  -4   3   1       33.71       30.12      0.27 o
  -3   3   1       10.28        7.00      0.33 o
  -2   3   1      687.50      642.92      3.94 o
   2   3   1      486.96      487.76      2.73 o
   3   3   1        3.80        2.87      0.12 o
   4   3   1       61.77       60.88      0.41 o
   5   3   1        9.08       10.98      0.29 o
   6   3   1        0.47        0.54      0.27 o
   7   3   1       27.17       27.07      0.50 o
   8   3   1        0.81        1.09      0.63 o
   9   3   1        0.29        1.09      0.59 o
  -9   4   1        0.15       -0.21      0.57 o
  -8   4   1        3.19        4.19      0.49 o
  -7   4   1       31.14       25.64      0.62 o
  -6   4   1       54.65       49.12      0.58 o
  -5   4   1       53.36       47.85      0.60 o
  -4   4   1      102.43      121.33      0.95 o
  -3   4   1       97.79       96.11      0.56 o
  -2   4   1      117.11      118.41      0.68 o
  -1   4   1     1532.78     1478.04      6.42 o
   0   4   1      255.67      243.90      0.92 o
   1   4   1      550.53      582.50      2.18 o
   2   4   1      303.95      340.35      1.94 o
   3   4   1      306.97      303.87      2.44 o
   4   4   1      144.96      150.99      1.22 o
   5   4   1      237.66      242.84      2.38 o
   6   4   1       47.36       47.29      0.65 o
   7   4   1        0.06        0.24      0.40 o
   8   4   1        1.24        1.10      0.62 o
   9   4   1        0.77        0.65      0.59 o
  -9   5   1        0.04        0.50      0.64 o
  -8   5   1        0.27       -0.04      0.52 o
  -7   5   1        0.03        0.16      0.42 o
  -6   5   1       36.94       35.93      0.64 o
  -5   5   1       10.17       11.58      0.26 o
  -4   5   1       24.34       21.86      0.28 o
  -3   5   1        9.20       14.22      0.22 o
  -2   5   1      179.46      171.91      0.75 o
  -1   5   1      110.95      132.85      0.50 o
   0   5   1      188.10      199.41      0.66 o
   1   5   1      122.07      147.67      0.63 o
   2   5   1       23.79       23.64      0.20 o
   3   5   1      113.81      113.65      0.71 o
   4   5   1      230.09      235.79      1.23 o
   5   5   1       18.50       21.40      0.33 o
   6   5   1        6.00        5.18      0.26 o
   7   5   1        0.38       -0.12      0.52 o
   8   5   1        0.79        0.91      0.56 o
   9   5   1        0.25        0.85      0.62 o
  -9   6   1        0.25        0.66      0.63 o
  -8   6   1        0.22        0.86      0.49 o
  -7   6   1        0.39        0.43      0.42 o
  -6   6   1        0.01       -0.04      0.23 o
  -5   6   1        4.24        4.33      0.22 o
  -4   6   1        4.66        4.76      0.17 o
  -3   6   1        0.25        0.08      0.09 o
  -2   6   1      164.29      179.60      0.68 o
  -1   6   1     1210.57     1212.65      5.74 o
   0   6   1        3.29        3.19      0.09 o
   1   6   1      556.78      615.99      1.73 o
   2   6   1       65.21       57.43      0.30 o
   3   6   1        0.04        0.22      0.11 o
   4   6   1        2.01        1.84      0.16 o
   5   6   1        0.43        0.26      0.23 o
   6   6   1        3.69        3.00      0.24 o
   7   6   1        5.17        5.41      0.50 o
   8   6   1        6.76        7.61      0.61 o
   9   6   1        0.46        0.18      0.89 o
  -9   7   1        1.83        2.51      0.82 o
  -8   7   1        0.21       -0.09      0.68 o
  -7   7   1        0.23       -0.01      0.46 o
  -6   7   1        3.28        2.69      0.32 o
  -5   7   1       10.01        6.73      0.22 o
  -4   7   1        0.00        0.15      0.13 o
  -3   7   1      157.55      159.10      1.18 o
  -2   7   1       22.18       15.66      0.25 o
  -1   7   1       56.72       64.27      0.36 o
   0   7   1      176.49      159.29      0.63 o
   1   7   1      288.37      292.55      0.65 o
   2   7   1        0.94        0.54      0.13 o
   3   7   1        2.09        3.40      0.15 o
   4   7   1       61.54       60.04      0.65 o
   5   7   1        0.39        0.50      0.24 o
   6   7   1        0.04        0.11      0.33 o
   7   7   1        0.99        1.08      0.48 o
   8   7   1        0.97        1.23      0.86 o
  -8   8   1        5.55        4.37      0.65 o
  -7   8   1        0.29       -0.02      0.54 o
  -6   8   1       10.81       10.83      0.50 o
  -5   8   1        5.47        5.26      0.24 o
  -4   8   1        9.79        8.85      0.21 o
  -3   8   1       96.65      104.96      0.88 o
  -2   8   1       84.24       90.70      0.65 o
  -1   8   1        0.38        0.91      0.11 o
   0   8   1       24.69       24.25      0.22 o
   1   8   1      131.89      132.41      0.76 o
   2   8   1       12.83       11.19      0.19 o
   3   8   1      172.89      172.58      1.35 o
   4   8   1        0.60        1.60      0.15 o
   5   8   1        1.86        1.82      0.26 o
   6   8   1       23.13       19.64      0.81 o
   7   8   1       12.49       12.38      0.64 o
   8   8   1       13.26       13.00      0.94 o
  -8   9   1        7.18        7.36      0.79 o
  -7   9   1        8.43        8.67      0.63 o
  -6   9   1      104.93      104.49      1.69 o
  -5   9   1       33.10       34.92      1.04 o
  -4   9   1       16.21       18.50      0.42 o
  -3   9   1       45.71       46.12      0.67 o
  -2   9   1       32.83       24.88      0.33 o
  -1   9   1       13.83       16.61      0.19 o
   0   9   1       77.19       72.27      0.57 o
   1   9   1        4.84        3.73      0.15 o
   2   9   1       55.55       51.12      0.49 o
   3   9   1       56.16       52.62      0.46 o
   4   9   1       40.89       45.63      0.56 o
   5   9   1       39.67       35.05      0.87 o
   6   9   1        7.70        9.04      0.48 o
   7   9   1       89.81       89.00      1.36 o
   8   9   1        1.12        2.86      0.89 o
  -8  10   1        5.54        7.18      1.13 o
  -7  10   1        1.27        2.59      0.59 o
  -6  10   1       38.81       43.29      1.04 o
  -5  10   1       36.68       30.53      1.05 o
  -4  10   1      194.58      197.93      2.95 o
  -3  10   1        0.51        1.78      0.24 o
  -2  10   1       27.20       28.38      0.40 o
  -1  10   1       86.54       73.51      0.56 o
   0  10   1      156.25      137.08      1.33 o
   1  10   1       89.45       95.01      0.81 o
   2  10   1        5.47        5.54      0.25 o
   3  10   1        0.06        0.94      0.23 o
   4  10   1        6.49        6.77      0.40 o
   5  10   1      121.72      122.29      1.60 o
   6  10   1        4.31        5.55      0.61 o
   7  10   1        1.54        3.15      0.75 o
   8  10   1       11.88       15.98      1.04 o
  -7  11   1        1.41        3.72      0.65 o
  -6  11   1       50.05       52.12      1.62 o
  -5  11   1      162.34      167.95      2.01 o
  -4  11   1        0.22        1.84      0.44 o
  -3  11   1        6.55        7.16      0.51 o
  -2  11   1       13.67       13.74      0.33 o
  -1  11   1       10.30       10.07      0.23 o
   0  11   1        6.87        5.66      0.22 o
   1  11   1       13.67       12.19      0.25 o
   2  11   1        0.17        0.30      0.22 o
   3  11   1      155.46      161.83      1.96 o
   4  11   1      344.81      342.54      1.81 o
   5  11   1       33.96       37.67      1.05 o
   6  11   1       21.35       21.25      1.10 o
   7  11   1        1.06        3.06      0.76 o
  -7  12   1        0.12        0.02      0.78 o
  -6  12   1        3.94        3.63      0.63 o
  -5  12   1        1.51        2.04      0.54 o
  -4  12   1        1.66        1.27      0.33 o
  -3  12   1       13.75       10.50      0.39 o
  -2  12   1        0.06        0.07      0.27 o
  -1  12   1       33.04       34.88      0.63 o
   0  12   1        9.01       11.06      0.27 o
   1  12   1      188.15      177.40      1.81 o
   2  12   1        2.71        2.05      0.25 o
   3  12   1       85.13       84.12      0.93 o
   4  12   1       19.70       20.00      0.46 o
   5  12   1        0.01        0.33      0.45 o
   6  12   1        4.10        5.02      0.71 o
   7  12   1        1.22        2.05      0.77 o
  -6  13   1        0.55        1.28      0.69 o
  -5  13   1        0.20        0.86      0.48 o
  -4  13   1       14.67       14.18      0.50 o
  -3  13   1        2.49        2.05      0.38 o
  -2  13   1        3.14        3.45      0.35 o
  -1  13   1       24.27       20.73      0.54 o
   0  13   1       31.87       28.59      0.60 o
   1  13   1       16.79       15.10      0.37 o
   2  13   1       13.77       12.92      0.41 o
   3  13   1       21.15       20.78      0.44 o
   4  13   1        6.22        6.93      0.46 o
   5  13   1        5.36        5.96      0.55 o
   6  13   1        1.33        1.53      0.68 o
  -6  14   1        0.38        0.33      0.62 o
  -5  14   1        0.51        1.31      0.47 o
  -4  14   1        0.63        1.42      0.42 o
  -3  14   1        0.04        0.60      0.38 o
  -2  14   1        6.89        5.32      0.39 o
  -1  14   1       41.34       37.17      0.58 o
   0  14   1       44.98       38.28      0.60 o
   1  14   1        7.86        7.72      0.34 o
   2  14   1        1.71        2.07      0.37 o
   3  14   1        3.00        4.41      0.44 o
   4  14   1        0.21        0.42      0.46 o
   5  14   1        0.41        0.73      0.49 o
  -5  15   1        0.43        0.30      0.57 o
  -4  15   1        1.73        1.08      0.47 o
  -3  15   1        2.04        2.54      0.46 o
  -2  15   1        4.12        3.40      0.43 o
  -1  15   1        3.71        3.27      0.37 o
   0  15   1       11.81        9.67      0.45 o
   1  15   1        0.70        1.00      0.37 o
   2  15   1       10.17        8.21      0.44 o
   3  15   1        0.15        0.70      0.47 o
   4  15   1        0.52        1.71      0.52 o
   5  15   1        0.82        0.45      0.58 o
  -4  16   1        0.63        1.08      0.59 o
  -3  16   1        1.40        2.56      0.61 o
  -2  16   1        0.42        0.61      0.50 o
  -1  16   1       12.90       11.39      0.60 o
   0  16   1        2.63        2.25      0.49 o
   1  16   1        0.91        2.08      0.46 o
   2  16   1        5.36        6.70      0.56 o
   3  16   1        0.02        1.30      0.53 o
   4  16   1        0.77        1.79      0.60 o
  -2  17   1        0.94        3.33      0.68 o
  -1  17   1        0.92        1.78      0.65 o
   0  17   1        0.74        2.94      0.61 o
   1  17   1        0.92        1.34      0.58 o
   2  17   1        0.01       -0.01      0.68 o
  -9   0   2        4.53        6.37      1.11 o
  -8   0   2       87.94       95.22      4.50 o
  -7   0   2       36.13       35.48      1.45 o
  -6   0   2        6.25        8.11      0.64 o
  -5   0   2        0.17        0.56      0.39 o
  -4   0   2       55.01       66.62      2.10 o
  -3   0   2      311.86      304.63      2.29 o
  -2   0   2    23511.56    18774.43     71.05 o
   2   0   2    17286.11    16707.31     56.78 o
   3   0   2       13.55        8.57      0.36 o
   4   0   2     2252.19     2284.80     16.97 o
   5   0   2        3.95        2.67      0.37 o
   6   0   2        0.49        0.66      0.40 o
   7   0   2      187.46      193.72      1.52 o
   8   0   2       72.20       78.25      1.62 o
   9   0   2        0.44        2.42      1.40 o
  -9   1   2       28.97       33.90      1.07 o
  -8   1   2       17.27       15.86      0.81 o
  -7   1   2        3.88        4.26      0.54 o
  -6   1   2        8.15        6.47      0.41 o
  -5   1   2        3.10        2.19      0.30 o
  -4   1   2        0.61        0.28      0.14 o
  -3   1   2      379.44      356.95      2.26 o
  -2   1   2       68.39       75.11      1.05 o
   2   1   2      694.40      676.71      3.68 o
   3   1   2     2228.63     2255.01     13.84 o
   4   1   2       13.70       11.64      0.32 o
   5   1   2        2.58        2.45      0.25 o
   6   1   2        1.11        0.69      0.30 o
   7   1   2       26.29       25.05      0.69 o
   8   1   2        1.81        1.46      0.64 o
   9   1   2        7.76        7.38      1.03 o
  -9   2   2        2.38        3.64      0.74 o
  -8   2   2        0.05        0.54      0.61 o
  -7   2   2       12.54        9.81      0.56 o
  -6   2   2        0.66        0.86      0.34 o
  -5   2   2        2.62        4.50      0.21 o
  -4   2   2       43.06       53.35      0.46 o
  -3   2   2      251.56      257.20      1.29 o
  -2   2   2        6.40        4.24      0.13 o
   2   2   2        0.77        0.88      0.15 o
   3   2   2       28.84       32.92      0.32 o
   4   2   2       38.54       37.06      0.39 o
   5   2   2       62.05       62.02      0.76 o
   6   2   2        8.93        8.47      0.36 o
   7   2   2        9.00        8.66      0.58 o
   8   2   2        1.41        2.11      0.79 o
   9   2   2        1.39        0.25      0.70 o
  -9   3   2        1.90        1.80      0.68 o
  -8   3   2        4.50        4.51      0.60 o
  -7   3   2       28.96       23.75      0.59 o
  -6   3   2      168.35      179.27      1.60 o
  -5   3   2      185.66      202.23      1.51 o
  -4   3   2      679.11      718.47      3.79 o
  -3   3   2       19.84       16.00      0.24 o
  -2   3   2      908.05      905.79      4.41 o
  -1   3   2      674.45      631.05      4.28 o
   1   3   2        0.00        0.09      0.09 o
   2   3   2      504.49      527.57      4.33 o
   3   3   2     1186.23     1264.86      7.99 o
   4   3   2       36.53       40.65      0.51 o
   5   3   2      138.23      142.48      1.36 o
   6   3   2        0.31        0.70      0.29 o
   7   3   2       27.11       27.40      0.84 o
   8   3   2       28.79       27.87      0.88 o
   9   3   2        1.00        1.54      0.76 o
  -9   4   2        0.00        0.85      0.67 o
  -8   4   2        4.80        3.77      0.51 o
  -7   4   2       12.47       11.89      0.50 o
  -6   4   2        0.46        0.33      0.25 o
  -5   4   2      225.88      237.31      2.07 o
  -4   4   2      107.88      113.49      0.85 o
  -3   4   2      984.85     1059.90      4.50 o
  -2   4   2       17.89       20.00      0.23 o
  -1   4   2       93.39       95.14      0.46 o
   0   4   2      122.71      121.45      0.65 o
   1   4   2       21.87       20.71      0.17 o
   2   4   2      551.09      533.98      3.45 o
   3   4   2        2.47        2.21      0.21 o
   4   4   2      113.71      149.54      1.46 o
   5   4   2       18.64       15.52      0.38 o
   6   4   2       67.84       66.72      1.17 o
   7   4   2       10.48        9.27      0.56 o
   8   4   2        8.67        6.65      0.64 o
   9   4   2        5.02        5.06      0.83 o
  -9   5   2        0.87        1.01      0.69 o
  -8   5   2        0.26        0.13      0.48 o
  -7   5   2        2.09        1.86      0.35 o
  -6   5   2       31.22       32.36      0.54 o
  -5   5   2        1.51        1.93      0.18 o
  -4   5   2       26.47       27.58      0.32 o
  -3   5   2       57.05       54.59      0.30 o
  -2   5   2       14.48       10.00      0.17 o
  -1   5   2      120.87      132.40      0.83 o
   0   5   2       77.97       84.81      0.36 o
   1   5   2      176.47      178.89      0.62 o
   2   5   2      437.74      455.83      2.14 o
   3   5   2       81.36      108.03      0.56 o
   4   5   2        4.57        3.65      0.27 o
   5   5   2        6.59        8.15      0.32 o
   6   5   2        0.79        1.30      0.32 o
   7   5   2        1.42        1.36      0.43 o
   8   5   2        3.11        4.17      0.65 o
   9   5   2        0.09        0.26      0.68 o
  -9   6   2        1.12        0.91      0.63 o
  -8   6   2        4.21        4.17      0.59 o
  -7   6   2        2.08        2.19      0.37 o
  -6   6   2        7.78        7.45      0.26 o
  -5   6   2        0.22        0.57      0.21 o
  -4   6   2        0.88        0.59      0.16 o
  -3   6   2       90.66       85.64      0.48 o
  -2   6   2      485.38      459.99      1.99 o
  -1   6   2     1204.45     1268.94      3.72 o
   0   6   2        4.77        5.71      0.15 o
   1   6   2       20.18       19.69      0.19 o
   2   6   2       23.00       27.29      0.32 o
   3   6   2       94.97      100.92      0.92 o
   4   6   2       50.75       51.60      0.64 o
   5   6   2        2.73        2.20      0.31 o
   6   6   2        0.38        0.85      0.34 o
   7   6   2       18.75       18.33      0.59 o
   8   6   2       10.60       10.52      0.81 o
   9   6   2        0.02        0.48      0.75 o
  -9   7   2       12.44       16.42      0.82 o
  -8   7   2        0.59        0.88      0.59 o
  -7   7   2        1.72        1.38      0.49 o
  -6   7   2       17.03       19.74      0.71 o
  -5   7   2        0.76        0.42      0.21 o
  -4   7   2       20.88       18.97      0.30 o
  -3   7   2      208.11      206.38      1.14 o
  -2   7   2      397.88      436.77      1.44 o
  -1   7   2      919.35      978.53      3.61 o
   0   7   2     2264.37     2450.77     11.65 o
   1   7   2      498.53      559.78      1.77 o
   2   7   2       49.83       60.03      0.44 o
   3   7   2     1157.46     1126.37      7.93 o
   4   7   2       14.83       15.69      0.34 o
   5   7   2       41.66       37.39      0.55 o
   6   7   2       42.14       40.46      0.94 o
   7   7   2        4.53        3.31      0.53 o
   8   7   2        4.69        3.95      0.69 o
  -8   8   2        4.02        4.32      0.57 o
  -7   8   2        5.49        5.42      0.55 o
  -6   8   2        2.30        3.04      0.38 o
  -5   8   2        0.14        0.34      0.22 o
  -4   8   2       19.91       17.38      0.56 o
  -3   8   2       11.31        8.41      0.23 o
  -2   8   2       20.90       19.98      0.25 o
  -1   8   2       77.05       66.77      0.33 o
   0   8   2        9.10       10.88      0.16 o
   1   8   2       83.79      105.76      0.59 o
   2   8   2      402.34      437.52      3.11 o
   3   8   2       35.18       31.21      0.34 o
   4   8   2       39.79       44.45      0.73 o
   5   8   2        1.12        1.01      0.29 o
   6   8   2        5.64        5.70      0.41 o
   7   8   2        2.53        3.40      0.52 o
   8   8   2        0.30        1.46      0.72 o
  -8   9   2        2.40        2.03      0.59 o
  -7   9   2        1.72        3.34      0.58 o
  -6   9   2       68.27       65.06      0.87 o
  -5   9   2        4.35        8.26      0.42 o
  -4   9   2        2.02        1.61      0.31 o
  -3   9   2        0.36        0.11      0.20 o
  -2   9   2        2.02        1.99      0.20 o
  -1   9   2        7.73        8.28      0.16 o
   0   9   2       53.53       55.80      0.48 o
   1   9   2       69.66       64.28      0.53 o
   2   9   2        9.12        5.77      0.22 o
   3   9   2       88.36       89.95      0.85 o
   4   9   2       85.62       90.42      1.17 o
   5   9   2        3.96        5.24      0.35 o
   6   9   2       25.54       23.46      0.56 o
   7   9   2        1.30        2.21      0.74 o
   8   9   2        1.02        2.38      0.95 o
  -8  10   2       14.01       14.46      0.77 o
  -7  10   2       70.51       71.96      0.99 o
  -6  10   2        0.50        2.47      0.52 o
  -5  10   2      600.88      629.94      4.49 o
  -4  10   2      114.54      120.39      2.26 o
  -3  10   2      331.08      330.00      4.06 o
  -2  10   2       26.71       29.09      0.44 o
  -1  10   2      362.84      354.59      2.48 o
   0  10   2        4.06        3.14      0.20 o
   1  10   2       73.55       61.98      0.54 o
   2  10   2      518.39      511.32      3.64 o
   3  10   2       20.83       20.85      0.43 o
   4  10   2      641.48      634.45      3.44 o
   5  10   2       38.16       40.34      0.63 o
   6  10   2       53.30       51.78      1.62 o
   7  10   2       12.37       18.55      0.95 o
  -7  11   2        1.77        4.72      0.63 o
  -6  11   2       18.03       18.06      0.79 o
  -5  11   2        2.86        4.88      0.47 o
  -4  11   2      384.68      385.27      2.38 o
  -3  11   2        0.37        1.58      0.47 o
  -2  11   2      280.02      259.12      2.35 o
  -1  11   2       39.77       34.21      0.49 o
   0  11   2        0.14        0.35      0.22 o
   1  11   2      142.08      134.30      1.46 o
   2  11   2       22.28       20.19      0.40 o
   3  11   2       18.51       24.99      0.53 o
   4  11   2        1.66        2.32      0.42 o
   5  11   2       55.36       54.09      0.88 o
   6  11   2       13.43       15.25      0.77 o
   7  11   2       49.00       49.29      1.25 o
  -7  12   2        3.19        5.91      0.72 o
  -6  12   2        2.93        3.02      0.65 o
  -5  12   2        0.85        2.36      0.46 o
  -4  12   2        0.24        0.55      0.40 o
  -3  12   2       37.79       34.70      0.60 o
  -2  12   2       10.93       10.85      0.37 o
  -1  12   2        0.03       -0.02      0.16 o
   0  12   2        0.30        0.84      0.24 o
   1  12   2       12.50       13.08      0.39 o
   2  12   2      121.97      119.11      2.14 o
   3  12   2       13.16       12.52      0.41 o
   4  12   2       32.05       34.75      0.74 o
   5  12   2        5.28        6.73      0.63 o
   6  12   2       10.00       10.76      0.65 o
  -6  13   2        0.03        0.24      0.54 o
  -5  13   2        0.22        1.12      0.50 o
  -4  13   2        0.37        0.59      0.39 o
  -3  13   2        8.75        9.04      0.44 o
  -2  13   2        7.35        6.31      0.38 o
  -1  13   2       37.32       30.38      0.52 o
   0  13   2       33.88       26.20      0.66 o
   1  13   2        0.89        0.00      0.27 o
   2  13   2        0.86        0.43      0.33 o
   3  13   2       10.61       10.70      0.41 o
   4  13   2        1.80        2.06      0.41 o
   5  13   2        6.05        5.75      0.57 o
   6  13   2        0.36        1.02      0.60 o
  -5  14   2        1.87        2.24      0.51 o
  -4  14   2       12.74       12.43      0.52 o
  -3  14   2        3.38        4.10      0.41 o
  -2  14   2       11.50        9.82      0.48 o
  -1  14   2        0.22        0.43      0.37 o
   0  14   2       62.20       49.10      0.66 o
   1  14   2       52.38       46.38      0.63 o
   2  14   2       21.33       20.31      0.56 o
   3  14   2        7.39        6.94      0.43 o
   4  14   2        0.11        0.44      0.51 o
   5  14   2        6.44        8.32      0.63 o
  -5  15   2        0.02        0.52      0.52 o
  -4  15   2       11.15       11.60      0.57 o
  -3  15   2        5.88        6.60      0.56 o
  -2  15   2        0.41        1.03      0.48 o
  -1  15   2        7.79        8.41      0.49 o
   0  15   2        5.83        4.43      0.47 o
   1  15   2        3.54        2.05      0.48 o
   2  15   2        3.45        2.79      0.47 o
   3  15   2        0.28        0.64      0.51 o
   4  15   2        5.35        7.33      0.68 o
  -4  16   2        0.22        1.84      0.55 o
  -3  16   2        0.55        2.18      0.63 o
  -2  16   2        0.02        1.11      0.50 o
  -1  16   2        0.48        1.01      0.46 o
   0  16   2        1.67        4.50      0.55 o
   1  16   2       10.15       14.09      0.63 o
   2  16   2        1.59        2.24      0.64 o
   3  16   2        0.03        1.29      0.67 o
  -2  17   2       10.28       14.73      0.76 o
  -1  17   2        0.69        0.67      0.61 o
   0  17   2        2.80        3.22      0.68 o
   1  17   2        8.74        9.63      0.68 o
   2  17   2        1.12        4.19      0.80 o
  -9   1   3        0.18        2.23      0.69 o
  -8   1   3       17.67       18.94      0.87 o
  -7   1   3        1.01        0.98      0.50 o
  -6   1   3        8.90        9.50      0.45 o
  -5   1   3       11.81       16.69      0.37 o
  -4   1   3      599.48      615.44      4.71 o
  -3   1   3     1015.25     1070.69      3.54 o
  -2   1   3     2451.88     2308.40     14.19 o
  -1   1   3     5052.22     4803.77     24.21 o
   1   1   3     4107.93     4145.15     20.60 o
   2   1   3       61.25       58.37      0.59 o
   3   1   3      843.14      843.68      3.62 o
   4   1   3      543.85      543.98      3.37 o
   5   1   3      118.15      117.91      1.13 o
   6   1   3        5.90        8.31      0.60 o
   7   1   3       27.63       27.66      0.65 o
   8   1   3       76.70       73.03      1.66 o
   9   1   3        2.32        2.23      1.03 o
  -9   2   3        1.54        2.18      0.69 o
  -8   2   3        1.80        3.13      0.61 o
  -7   2   3       15.89       13.49      0.73 o
  -6   2   3       19.27       16.82      0.51 o
  -5   2   3        0.33        1.66      0.23 o
  -4   2   3      354.89      370.75      2.05 o
  -3   2   3      379.77      403.23      2.53 o
  -2   2   3     2472.66     2371.71     16.48 o
  -1   2   3     1492.24     1490.76      7.40 o
   0   2   3      312.76      302.73      1.45 o
   1   2   3      121.13      119.40      0.52 o
   2   2   3      674.77      712.57      4.22 o
   3   2   3      552.05      601.58      2.41 o
   4   2   3      132.29      137.67      1.72 o
   5   2   3        4.20        3.91      0.31 o
   6   2   3        3.48        3.52      0.35 o
   7   2   3      132.13      125.80      1.49 o
   8   2   3        3.28        2.14      0.81 o
   9   2   3        4.18        4.18      1.06 o
  -9   3   3        0.11        0.18      0.65 o
  -8   3   3        0.90        1.29      0.55 o
  -7   3   3       17.25       14.03      0.61 o
  -6   3   3        8.68        8.32      0.31 o
  -5   3   3       24.70       23.75      0.38 o
  -4   3   3        0.02        0.60      0.16 o
  -3   3   3      304.47      322.68      1.38 o
  -2   3   3        9.39        8.12      0.17 o
  -1   3   3     1330.01     1297.12      5.61 o
   0   3   3      333.14      335.14      1.79 o
   1   3   3        4.91        4.37      0.10 o
   2   3   3        1.21        0.64      0.13 o
   3   3   3       20.78       24.03      0.40 o
   4   3   3       53.54       47.24      0.72 o
   5   3   3        0.06       -0.01      0.21 o
   6   3   3       45.26       47.31      0.96 o
   7   3   3        0.74        0.06      0.56 o
   8   3   3        9.64       10.89      0.97 o
   9   3   3        0.02        1.42      0.91 o
  -9   4   3        4.55        4.14      0.79 o
  -8   4   3        4.04        2.82      0.56 o
  -7   4   3        0.47        0.57      0.42 o
  -6   4   3       25.31       23.18      0.47 o
  -5   4   3       34.62       35.85      0.54 o
  -4   4   3        0.04        0.66      0.18 o
  -3   4   3      349.61      335.42      1.71 o
  -2   4   3      173.16      184.03      0.99 o
  -1   4   3      251.37      238.75      0.86 o
   0   4   3      218.82      243.12      1.06 o
   1   4   3      566.25      570.24      2.80 o
   2   4   3      159.80      172.53      1.48 o
   3   4   3      590.19      660.67      3.94 o
   4   4   3      202.89      223.96      2.01 o
   5   4   3        1.68        1.79      0.26 o
   6   4   3        7.74        6.92      0.29 o
   7   4   3        9.74        9.54      0.50 o
   8   4   3        6.07        7.36      0.80 o
   9   4   3        1.07        2.74      0.72 o
  -9   5   3        0.63        1.14      0.78 o
  -8   5   3        3.48        3.52      0.54 o
  -7   5   3        1.83        1.40      0.48 o
  -6   5   3       10.66       10.41      0.42 o
  -5   5   3        0.10        0.27      0.23 o
  -4   5   3       64.68       63.81      0.63 o
  -3   5   3       19.15       16.00      0.19 o
  -2   5   3        4.51        7.45      0.19 o
  -1   5   3      225.82      212.49      0.85 o
   0   5   3       51.02       57.28      0.27 o
   1   5   3        9.14        7.58      0.13 o
   2   5   3      501.39      529.45      2.95 o
   3   5   3      155.06      153.78      0.77 o
   4   5   3       15.67       16.37      0.45 o
   5   5   3        3.12        2.23      0.26 o
   6   5   3        5.23        4.97      0.38 o
   7   5   3        1.83        2.35      0.43 o
   8   5   3        0.75        0.92      0.68 o
   9   5   3        2.32        2.28      0.76 o
  -9   6   3        0.08       -0.12      0.69 o
  -8   6   3        0.04        0.09      0.51 o
  -7   6   3        0.95        1.36      0.42 o
  -6   6   3        0.93        0.99      0.31 o
  -5   6   3        0.03        0.02      0.24 o
  -4   6   3        3.66        4.92      0.17 o
  -3   6   3      476.74      494.37      2.35 o
  -2   6   3      175.86      158.23      0.94 o
  -1   6   3        4.98        7.82      0.14 o
   0   6   3       49.05       41.94      0.25 o
   1   6   3       52.08       46.49      0.22 o
   2   6   3      125.41      113.66      0.57 o
   3   6   3       89.54       96.30      0.67 o
   4   6   3        2.93        4.10      0.30 o
   5   6   3       42.66       38.77      0.75 o
   6   6   3       21.01       20.51      0.48 o
   7   6   3        2.76        3.97      0.51 o
   8   6   3        0.56        0.57      0.63 o
  -8   7   3        2.38        2.42      0.57 o
  -7   7   3        0.58        0.24      0.39 o
  -6   7   3        2.26        1.92      0.31 o
  -5   7   3       19.77       17.32      0.42 o
  -4   7   3       39.06       41.81      0.66 o
  -3   7   3        6.57       10.36      0.26 o
  -2   7   3       56.62       53.99      0.40 o
  -1   7   3       86.58       85.25      0.40 o
   0   7   3      178.22      191.47      0.94 o
   1   7   3       26.45       28.86      0.29 o
   2   7   3       34.72       30.86      0.24 o
   3   7   3        0.16        1.30      0.17 o
   4   7   3       17.17       21.40      0.38 o
   5   7   3       14.03       14.39      0.54 o
   6   7   3        0.00        0.40      0.36 o
   7   7   3        0.02        0.18      0.50 o
   8   7   3        2.31        2.78      0.65 o
  -8   8   3        0.80        1.35      0.57 o
  -7   8   3        2.78        3.50      0.52 o
  -6   8   3        2.79        2.55      0.31 o
  -5   8   3       21.99       19.33      0.73 o
  -4   8   3       52.13       53.68      0.87 o
  -3   8   3       36.10       40.50      0.42 o
  -2   8   3      290.93      310.13      2.02 o
  -1   8   3       17.20       22.47      0.22 o
   0   8   3       86.48       87.90      0.62 o
   1   8   3      145.97      150.54      0.68 o
   2   8   3      259.97      265.69      1.59 o
   3   8   3       27.70       25.03      0.36 o
   4   8   3      171.77      174.49      3.15 o
   5   8   3        0.82        0.88      0.41 o
   6   8   3        4.61        4.15      0.52 o
   7   8   3       20.36       18.67      0.64 o
   8   8   3        2.43        3.05      0.73 o
  -8   9   3        2.11        3.16      0.57 o
  -7   9   3       23.97       25.27      0.70 o
  -6   9   3        0.15        1.16      0.47 o
  -5   9   3        2.46        3.01      0.44 o
  -4   9   3       53.43       60.73      1.37 o
  -3   9   3      393.92      402.25      4.55 o
  -2   9   3      118.07      118.03      1.04 o
  -1   9   3      223.03      220.35      1.70 o
   0   9   3       18.85       18.98      0.21 o
   1   9   3       22.90       19.26      0.32 o
   2   9   3      298.46      303.33      2.75 o
   3   9   3       50.64       61.71      0.80 o
   4   9   3       67.98       70.32      1.33 o
   5   9   3       29.29       27.79      0.68 o
   6   9   3       28.92       26.19      0.68 o
   7   9   3        1.29        2.15      0.54 o
   8   9   3       22.33       27.91      0.89 o
  -7  10   3        0.65        2.74      0.60 o
  -6  10   3        4.05        4.20      0.49 o
  -5  10   3       78.92       81.87      1.06 o
  -4  10   3        8.90        8.28      0.44 o
  -3  10   3       56.78       47.88      0.85 o
  -2  10   3      510.76      487.41      3.50 o
  -1  10   3       54.44       55.47      0.72 o
   0  10   3       16.21       12.61      0.33 o
   1  10   3        5.80        6.64      0.21 o
   2  10   3        0.84        1.10      0.26 o
   3  10   3       12.56       10.36      0.31 o
   4  10   3       67.44       68.04      1.40 o
   5  10   3       10.58        8.31      0.53 o
   6  10   3        0.82        1.65      0.53 o
   7  10   3       26.03       30.76      0.78 o
  -7  11   3       43.47       46.96      0.97 o
  -6  11   3        4.44        5.06      0.58 o
  -5  11   3        0.50        1.89      0.53 o
  -4  11   3       13.99       12.04      0.50 o
  -3  11   3        0.46        0.97      0.42 o
  -2  11   3       24.38       24.97      0.45 o
  -1  11   3        3.47        3.09      0.21 o
   0  11   3       65.08       59.92      0.71 o
   1  11   3      198.02      206.33      2.31 o
   2  11   3      518.87      510.30      4.40 o
   3  11   3       95.92      102.02      2.02 o
   4  11   3        5.35        4.48      0.34 o
   5  11   3       19.69       16.21      0.58 o
   6  11   3        0.33        1.35      0.61 o
   7  11   3        0.16        3.36      0.62 o
  -7  12   3        4.11        6.75      0.70 o
  -6  12   3        0.35        0.86      0.58 o
  -5  12   3        0.81        0.86      0.44 o
  -4  12   3        6.89        5.73      0.49 o
  -3  12   3        2.83        1.78      0.45 o
  -2  12   3       11.11        9.83      0.38 o
  -1  12   3       55.80       51.51      0.87 o
   0  12   3        0.00        0.20      0.26 o
   1  12   3      117.01      116.98      1.70 o
   2  12   3      177.11      169.21      1.34 o
   3  12   3       17.99       15.19      0.36 o
   4  12   3       14.88       15.59      0.54 o
   5  12   3        0.00        0.77      0.47 o
   6  12   3        0.30        1.40      0.55 o
  -6  13   3        8.77       10.16      0.69 o
  -5  13   3        0.89        0.82      0.49 o
  -4  13   3        3.19        3.44      0.45 o
  -3  13   3        4.95        5.52      0.44 o
  -2  13   3        3.10        2.17      0.35 o
  -1  13   3        0.67        0.82      0.23 o
   0  13   3       27.66       24.41      0.55 o
   1  13   3       15.02       13.83      0.38 o
   2  13   3       22.84       20.65      0.53 o
   3  13   3       68.61       77.19      1.10 o
   4  13   3       12.82       14.36      0.51 o
   5  13   3        3.89        4.84      0.47 o
   6  13   3        1.14        1.30      0.58 o
  -5  14   3        0.95        1.48      0.55 o
  -4  14   3        0.30        1.02      0.46 o
  -3  14   3       15.25       14.99      0.57 o
  -2  14   3       19.60       15.11      0.59 o
  -1  14   3        0.47        0.70      0.46 o
   0  14   3        0.34        0.14      0.37 o
   1  14   3        0.01        0.35      0.36 o
   2  14   3        6.78        7.39      0.47 o
   3  14   3       10.31        8.88      0.48 o
   4  14   3        3.19        4.43      0.60 o
   5  14   3        1.36        2.64      0.67 o
  -4  15   3        0.16        0.89      0.49 o
  -3  15   3        3.59        3.84      0.54 o
  -2  15   3        1.55        0.95      0.50 o
  -1  15   3        5.76        4.44      0.51 o
   0  15   3        1.15        1.29      0.48 o
   1  15   3        5.92        4.72      0.54 o
   2  15   3        1.21        3.28      0.54 o
   3  15   3        0.75        2.62      0.60 o
   4  15   3        1.20        2.37      0.57 o
  -3  16   3        1.12        1.04      0.59 o
  -2  16   3        6.16        8.82      0.60 o
  -1  16   3        0.01        0.77      0.48 o
   0  16   3        5.63        6.91      0.64 o
   1  16   3        0.06        0.98      0.57 o
   2  16   3        3.84        4.37      0.68 o
   3  16   3        6.46       13.05      0.85 o
  -1  17   3        1.51        3.04      0.63 o
   0  17   3        0.34        1.71      0.65 o
   1  17   3        0.68        2.08      0.68 o
  -9   0   4       18.35       19.87      1.25 o
  -8   0   4       40.53       44.91      1.72 o
  -7   0   4       20.98       20.18      0.91 o
  -6   0   4       88.98       89.83      1.30 o
  -5   0   4        3.22        3.10      0.48 o
  -4   0   4     1159.34     1171.42     11.61 o
  -3   0   4     2810.19     2740.80     17.53 o
  -2   0   4      255.36      291.23      1.78 o
  -1   0   4     1419.22     1439.78      7.02 o
   0   0   4       24.45       22.61      0.23 o
   1   0   4      705.82      699.20      3.80 o
   2   0   4      290.90      273.13      3.39 o
   3   0   4     4996.39     5096.51     18.43 o
   4   0   4      619.62      618.09      5.16 o
   5   0   4       10.79        8.75      0.63 o
   6   0   4      862.12      878.30      9.74 o
   7   0   4       20.88       24.33      0.96 o
   8   0   4       23.35       19.58      1.81 o
   9   0   4        4.59        2.48      1.37 o
  -9   1   4        4.41        5.46      0.70 o
  -8   1   4       13.38       14.11      0.79 o
  -7   1   4       67.25       64.22      0.99 o
  -6   1   4       13.07       12.27      0.58 o
  -5   1   4        2.81        2.66      0.23 o
  -4   1   4      172.35      173.15      0.93 o
  -3   1   4      202.74      189.19      0.92 o
  -2   1   4       97.92       97.38      0.64 o
  -1   1   4       81.35       88.10      0.46 o
   0   1   4       90.80       88.12      0.49 o
   1   1   4       24.04       18.34      0.19 o
   2   1   4     1250.87     1294.23      7.72 o
   3   1   4        2.95        3.48      0.26 o
   4   1   4      379.25      407.49      4.08 o
   5   1   4      366.53      359.23      3.24 o
   6   1   4       53.69       54.09      1.19 o
   7   1   4       14.30       12.30      0.75 o
   8   1   4       23.54       22.56      1.07 o
   9   1   4        2.26        1.20      0.97 o
  -9   2   4        0.20        0.93      0.64 o
  -8   2   4        7.50        6.21      0.63 o
  -7   2   4        0.11        1.11      0.57 o
  -6   2   4       23.59       20.44      0.43 o
  -5   2   4       23.28       19.35      0.33 o
  -4   2   4       66.36       67.16      0.92 o
  -3   2   4       37.93       39.32      0.39 o
  -2   2   4      485.60      508.69      2.88 o
  -1   2   4      186.69      187.12      0.90 o
   0   2   4       59.21       68.06      0.51 o
   1   2   4       26.13       25.81      0.24 o
   2   2   4      319.99      301.97      2.61 o
   3   2   4       97.89      102.40      0.59 o
   4   2   4       30.34       34.65      0.54 o
   5   2   4       14.01       14.58      0.45 o
   6   2   4       10.27       10.97      0.49 o
   7   2   4       25.23       24.33      0.81 o
   8   2   4        3.23        2.25      0.81 o
   9   2   4        0.10        0.55      0.93 o
  -9   3   4        1.01        1.89      0.66 o
  -8   3   4       16.32       12.96      0.64 o
  -7   3   4       17.50       18.51      0.59 o
  -6   3   4       13.48       11.43      0.38 o
  -5   3   4        4.08        6.20      0.24 o
  -4   3   4        2.82        2.32      0.19 o
  -3   3   4      121.08      150.47      0.65 o
  -2   3   4      902.05      917.91      4.93 o
  -1   3   4      303.30      307.61      1.25 o
   0   3   4      195.24      186.36      0.97 o
   1   3   4      645.52      665.41      2.56 o
   2   3   4      407.67      439.48      2.26 o
   3   3   4        1.93        2.24      0.13 o
   4   3   4       43.38       47.49      0.54 o
   5   3   4        3.44        2.62      0.35 o
   6   3   4        3.92        3.51      0.31 o
   7   3   4       16.75       17.16      0.68 o
   8   3   4        0.28        0.18      0.77 o
   9   3   4        8.92        9.87      1.02 o
  -9   4   4        0.69        1.20      0.58 o
  -8   4   4        0.07        0.14      0.51 o
  -7   4   4       11.09        8.69      0.49 o
  -6   4   4        6.46        6.57      0.35 o
  -5   4   4       14.70       15.33      0.32 o
  -4   4   4       62.41       69.96      0.87 o
  -3   4   4        9.18        8.67      0.17 o
  -2   4   4      434.36      462.62      2.72 o
  -1   4   4      435.66      472.37      2.19 o
   0   4   4      285.61      266.40      1.35 o
   1   4   4       91.87       99.59      0.40 o
   2   4   4       13.52       19.93      0.24 o
   3   4   4       99.83      116.46      0.93 o
   4   4   4        2.00        2.83      0.17 o
   5   4   4        0.15        0.25      0.23 o
   6   4   4        8.64        7.98      0.42 o
   7   4   4        2.61        1.59      0.49 o
   8   4   4       18.88       16.67      0.83 o
  -9   5   4        0.06        0.88      0.68 o
  -8   5   4        7.77        6.96      0.55 o
  -7   5   4        0.90        1.04      0.43 o
  -6   5   4        0.45        0.61      0.32 o
  -5   5   4       12.33       13.40      0.31 o
  -4   5   4       17.43       22.56      0.28 o
  -3   5   4       19.05       11.59      0.20 o
  -2   5   4      171.78      185.73      0.88 o
  -1   5   4       81.22       71.01      0.43 o
   0   5   4      359.56      401.32      1.52 o
   1   5   4      246.45      267.09      1.51 o
   2   5   4        3.18        6.07      0.19 o
   3   5   4       20.39       27.17      0.38 o
   4   5   4        0.27        0.18      0.30 o
   5   5   4        0.00        0.41      0.26 o
   6   5   4        3.98        4.11      0.36 o
   7   5   4        0.89        1.02      0.48 o
   8   5   4        0.55        0.13      0.64 o
  -8   6   4        6.66        7.81      0.61 o
  -7   6   4        1.19        1.19      0.39 o
  -6   6   4        1.80        1.71      0.36 o
  -5   6   4        0.76        0.84      0.22 o
  -4   6   4       20.90       19.26      0.27 o
  -3   6   4      321.38      338.21      1.84 o
  -2   6   4       84.65       85.25      0.56 o
  -1   6   4        0.15        0.11      0.09 o
   0   6   4        4.45        4.35      0.14 o
   1   6   4      177.67      191.71      0.96 o
   2   6   4       29.60       29.56      0.25 o
   3   6   4       94.84       95.78      0.84 o
   4   6   4        3.94        4.32      0.31 o
   5   6   4        0.24        0.59      0.39 o
   6   6   4       62.96       56.14      0.78 o
   7   6   4       12.84       12.85      0.57 o
   8   6   4        0.82        1.27      0.63 o
  -8   7   4        2.33        1.95      0.54 o
  -7   7   4       10.74       11.71      0.56 o
  -6   7   4        1.33        1.53      0.29 o
  -5   7   4        3.09        2.80      0.22 o
  -4   7   4       88.78       86.91      1.09 o
  -3   7   4       43.82       45.57      0.49 o
  -2   7   4      250.75      258.84      1.67 o
  -1   7   4      133.05      151.10      0.85 o
   0   7   4       18.43       19.80      0.28 o
   1   7   4       63.89       54.15      0.29 o
   2   7   4      653.95      621.39      3.43 o
   3   7   4       38.32       32.50      0.45 o
   4   7   4       93.31       92.50      1.16 o
   5   7   4      173.38      149.62      1.68 o
   6   7   4        4.01        3.92      0.46 o
   7   7   4       60.18       57.94      1.00 o
   8   7   4        1.69        2.31      0.67 o
  -8   8   4        6.41        7.51      0.56 o
  -7   8   4        1.87        2.42      0.50 o
  -6   8   4        8.33        8.70      0.48 o
  -5   8   4       17.73       16.76      0.49 o
  -4   8   4        1.68        1.24      0.30 o
  -3   8   4        9.16        8.10      0.28 o
  -2   8   4        2.81        3.37      0.18 o
  -1   8   4       83.94       77.40      0.51 o
   0   8   4        1.13        0.85      0.13 o
   1   8   4      117.19      106.71      0.79 o
   2   8   4       22.25       21.25      0.30 o
   3   8   4      142.04      168.57      1.57 o
   4   8   4        5.05        5.17      0.36 o
   5   8   4        6.38        6.36      0.49 o
   6   8   4       23.41       21.01      0.62 o
   7   8   4        2.88        3.17      0.53 o
   8   8   4        3.22        3.00      0.75 o
  -8   9   4        1.12        2.66      0.61 o
  -7   9   4       26.43       23.90      0.66 o
  -6   9   4        0.90        2.60      0.45 o
  -5   9   4       21.36       20.26      0.52 o
  -4   9   4       14.93       10.15      0.35 o
  -3   9   4        1.43        1.36      0.32 o
  -2   9   4       36.99       38.07      0.54 o
  -1   9   4       15.59       15.77      0.28 o
   0   9   4        0.67        0.51      0.17 o
   1   9   4        6.61        5.48      0.19 o
   2   9   4      250.85      252.03      2.44 o
   3   9   4       86.45       96.59      1.57 o
   4   9   4       35.29       31.00      0.69 o
   5   9   4       18.93       17.01      0.60 o
   6   9   4        0.29        0.31      0.48 o
   7   9   4        0.01        1.60      0.58 o
  -7  10   4       38.76       36.60      0.82 o
  -6  10   4       68.29       67.31      1.36 o
  -5  10   4        3.53        3.47      0.39 o
  -4  10   4       78.70       79.87      1.03 o
  -3  10   4      145.49      150.10      2.84 o
  -2  10   4      159.16      157.49      1.43 o
  -1  10   4      109.51      105.14      1.38 o
   0  10   4       42.52       40.82      0.64 o
   1  10   4      174.39      167.41      1.60 o
   2  10   4      270.28      252.09      1.68 o
   3  10   4      356.36      356.86      3.49 o
   4  10   4        0.07        0.22      0.44 o
   5  10   4        1.85        1.07      0.44 o
   6  10   4       27.78       32.76      0.74 o
   7  10   4        0.59        1.72      0.56 o
  -7  11   4        1.23        3.78      0.59 o
  -6  11   4        6.18        6.48      0.62 o
  -5  11   4       12.97       12.48      0.56 o
  -4  11   4       10.91       10.28      0.57 o
  -3  11   4      121.54      113.44      1.17 o
  -2  11   4      120.02      126.27      2.22 o
  -1  11   4        1.74        1.30      0.27 o
   0  11   4      412.83      396.06      2.40 o
   1  11   4        2.28        2.59      0.30 o
   2  11   4       45.72       48.76      0.92 o
   3  11   4        0.48        0.15      0.17 o
   4  11   4        1.70        1.18      0.37 o
   5  11   4        5.74        5.40      0.48 o
   6  11   4        5.54        4.88      0.54 o
  -6  12   4        3.84        4.56      0.57 o
  -5  12   4        0.00        0.36      0.44 o
  -4  12   4        4.56        3.93      0.47 o
  -3  12   4        4.62        3.96      0.46 o
  -2  12   4       28.53       25.89      0.57 o
  -1  12   4      124.20      126.83      1.00 o
   0  12   4       39.33       35.28      0.56 o
   1  12   4        1.05        0.98      0.35 o
   2  12   4       21.97       20.72      0.42 o
   3  12   4       17.71       18.80      0.49 o
   4  12   4        7.61        8.98      0.46 o
   5  12   4        4.87        5.48      0.52 o
   6  12   4        4.58        7.07      0.55 o
  -6  13   4        0.60        1.88      0.58 o
  -5  13   4        0.27        0.43      0.48 o
  -4  13   4        0.00        0.44      0.43 o
  -3  13   4        0.02        0.19      0.44 o
  -2  13   4       19.23       16.58      0.51 o
  -1  13   4       16.55       12.73      0.50 o
   0  13   4        0.40        0.43      0.35 o
   1  13   4        3.98        4.03      0.40 o
   2  13   4        0.61        1.29      0.40 o
   3  13   4       12.30       11.18      0.53 o
   4  13   4       10.15        9.50      0.56 o
   5  13   4        0.90        1.28      0.55 o
  -5  14   4        1.85        3.76      0.60 o
  -4  14   4        0.06        0.45      0.49 o
  -3  14   4        0.00        0.55      0.49 o
  -2  14   4       10.34        9.76      0.58 o
  -1  14   4       13.84       11.86      0.53 o
   0  14   4        1.38        1.67      0.43 o
   1  14   4        7.80        7.47      0.43 o
   2  14   4        0.38        0.33      0.44 o
   3  14   4        0.23        0.89      0.45 o
   4  14   4       17.26       20.08      0.68 o
   5  14   4        4.80        7.01      0.65 o
  -4  15   4        0.05        0.51      0.51 o
  -3  15   4        9.37       12.48      0.66 o
  -2  15   4        2.58        2.43      0.53 o
  -1  15   4        0.94        1.10      0.47 o
   0  15   4        0.15        0.88      0.48 o
   1  15   4        2.39        2.79      0.47 o
   2  15   4        5.84        8.21      0.54 o
   3  15   4       16.21       20.00      0.67 o
   4  15   4       14.20       18.22      0.70 o
  -3  16   4        1.91        2.15      0.61 o
  -2  16   4        0.00        1.24      0.55 o
  -1  16   4        2.74        4.26      0.55 o
   0  16   4        3.46        4.28      0.64 o
   1  16   4        0.56        1.52      0.63 o
   2  16   4        3.23        3.95      0.69 o
  -9   1   5        0.03        1.20      0.62 o
  -8   1   5        2.01        2.46      0.51 o
  -7   1   5       14.45       12.84      0.51 o
  -6   1   5      147.13      147.74      1.56 o
  -5   1   5      168.38      164.85      1.49 o
  -4   1   5      194.76      191.87      1.39 o
  -3   1   5     1092.92     1067.40      6.20 o
  -2   1   5      545.88      581.21      2.34 o
  -1   1   5        2.61        4.06      0.15 o
   0   1   5       84.06       84.47      0.34 o
   1   1   5       26.19       25.08      0.19 o
   2   1   5      122.59      132.72      0.95 o
   3   1   5      724.82      723.67      2.98 o
   4   1   5       63.71       59.57      0.80 o
   5   1   5      429.15      407.43      2.76 o
   6   1   5       19.53       22.38      0.79 o
   7   1   5        5.52        8.67      0.70 o
   8   1   5        3.69        4.49      0.82 o
  -9   2   5        0.56        1.57      0.58 o
  -8   2   5        1.58        1.40      0.50 o
  -7   2   5       37.65       34.89      0.62 o
  -6   2   5       79.73       72.10      0.90 o
  -5   2   5        5.25        4.68      0.29 o
  -4   2   5       35.43       31.42      0.50 o
  -3   2   5      749.50      819.76      5.41 o
  -2   2   5        5.17        6.85      0.18 o
  -1   2   5     1013.54     1061.89      4.08 o
   0   2   5      210.24      200.78      1.05 o
   1   2   5      357.63      368.54      1.15 o
   2   2   5        0.74        2.71      0.19 o
   3   2   5       80.36       85.71      0.55 o
   4   2   5      163.14      169.67      2.65 o
   5   2   5       39.51       35.32      0.88 o
   6   2   5       26.14       24.89      1.02 o
   7   2   5        9.88        6.51      0.60 o
   8   2   5        6.04        6.05      0.86 o
  -9   3   5        1.74        1.92      0.56 o
  -8   3   5        0.35        0.89      0.51 o
  -7   3   5        0.05        0.35      0.41 o
  -6   3   5       30.90       26.04      0.47 o
  -5   3   5        0.02        0.20      0.25 o
  -4   3   5        9.29        9.33      0.25 o
  -3   3   5        4.11        2.54      0.21 o
  -2   3   5      474.49      487.63      2.28 o
  -1   3   5       25.27       29.36      0.24 o
   0   3   5      236.69      242.88      1.08 o
   1   3   5      331.78      335.31      1.29 o
   2   3   5      157.59      168.10      1.12 o
   3   3   5        0.01        0.36      0.14 o
   4   3   5       17.43       15.38      0.27 o
   5   3   5        8.28        8.42      0.48 o
   6   3   5        1.85        1.37      0.32 o
   7   3   5       13.47       14.16      0.65 o
   8   3   5        0.22        1.39      0.85 o
  -9   4   5        0.00        0.09      0.59 o
  -8   4   5        3.96        3.35      0.49 o
  -7   4   5        3.40        3.80      0.44 o
  -6   4   5        0.39        0.51      0.30 o
  -5   4   5        4.91        4.83      0.25 o
  -4   4   5       14.76       15.07      0.26 o
  -3   4   5      107.25       94.88      0.61 o
  -2   4   5       20.61       28.91      0.24 o
  -1   4   5      252.60      263.07      1.70 o
   0   4   5       10.29        7.30      0.15 o
   1   4   5      345.06      376.35      2.09 o
   2   4   5      412.92      447.43      2.11 o
   3   4   5        4.48        4.98      0.20 o
   4   4   5       13.83       13.31      0.26 o
   5   4   5       37.38       35.24      0.61 o
   6   4   5       19.87       18.43      0.52 o
   7   4   5        3.79        5.91      0.53 o
   8   4   5        0.33        0.73      0.65 o
  -8   5   5        1.12        1.30      0.59 o
  -7   5   5        2.23        1.76      0.48 o
  -6   5   5        6.13        4.72      0.33 o
  -5   5   5        4.29        4.87      0.27 o
  -4   5   5       12.07        9.94      0.25 o
  -3   5   5       49.95       41.31      0.37 o
  -2   5   5        3.84        1.82      0.15 o
  -1   5   5        3.82        3.46      0.14 o
   0   5   5      204.76      231.62      1.04 o
   1   5   5      407.31      399.30      2.72 o
   2   5   5       60.64       47.13      0.42 o
   3   5   5        0.05        0.01      0.14 o
   4   5   5       32.32       27.85      0.58 o
   5   5   5        1.40        1.09      0.41 o
   6   5   5       14.98       13.38      0.60 o
   7   5   5        5.70        5.79      0.54 o
   8   5   5        2.04        1.35      0.64 o
  -8   6   5        1.05        1.27      0.57 o
  -7   6   5        0.99        1.09      0.40 o
  -6   6   5        0.89        0.43      0.34 o
  -5   6   5       53.48       48.75      0.72 o
  -4   6   5       48.43       42.18      0.56 o
  -3   6   5        0.70        0.35      0.13 o
  -2   6   5      150.54      161.59      1.33 o
  -1   6   5       11.56       13.28      0.19 o
   0   6   5       11.97       12.56      0.18 o
   1   6   5        3.07        5.42      0.14 o
   2   6   5       11.10       10.98      0.23 o
   3   6   5        0.13        0.23      0.21 o
   4   6   5      157.77      143.58      1.81 o
   5   6   5        8.11        6.85      0.48 o
   6   6   5        4.84        3.95      0.51 o
   7   6   5        0.47        0.60      0.51 o
   8   6   5        0.00        0.61      0.68 o
  -8   7   5        1.49        1.91      0.53 o
  -7   7   5        6.38        5.87      0.50 o
  -6   7   5        1.72        1.52      0.34 o
  -5   7   5        7.14        8.71      0.31 o
  -4   7   5       13.08       11.69      0.33 o
  -3   7   5       31.14       35.18      0.45 o
  -2   7   5       23.27       24.44      0.33 o
  -1   7   5        0.07        0.22      0.14 o
   0   7   5        2.96        2.05      0.16 o
   1   7   5       20.17       17.76      0.26 o
   2   7   5        0.06        0.53      0.16 o
   3   7   5        0.77        0.85      0.22 o
   4   7   5        0.09        0.41      0.31 o
   5   7   5        5.03        7.49      0.47 o
   6   7   5        9.14        9.13      0.59 o
   7   7   5        0.12        0.70      0.53 o
   8   7   5        0.68        0.67      0.62 o
  -8   8   5        0.62        1.79      0.52 o
  -7   8   5       13.42       14.33      0.58 o
  -6   8   5       15.26       15.60      0.54 o
  -5   8   5        2.18        3.02      0.37 o
  -4   8   5       84.20       75.97      1.31 o
  -3   8   5       15.24       17.53      0.46 o
  -2   8   5        8.99        7.89      0.24 o
  -1   8   5       56.00       54.21      0.47 o
   0   8   5        5.28        5.63      0.20 o
   1   8   5       47.51       47.53      0.40 o
   2   8   5      216.70      208.28      1.62 o
   3   8   5       40.16       35.97      0.76 o
   4   8   5       63.71       59.67      1.32 o
   5   8   5       16.97       14.70      0.58 o
   6   8   5        2.24        3.02      0.51 o
   7   8   5        1.76        2.60      0.56 o
  -7   9   5        0.10        2.23      0.57 o
  -6   9   5       16.71       16.50      0.56 o
  -5   9   5       11.30        9.12      0.42 o
  -4   9   5       29.80       31.47      0.69 o
  -3   9   5       11.91       14.05      0.43 o
  -2   9   5      341.45      362.51      4.68 o
  -1   9   5       87.40       86.52      0.96 o
   0   9   5      485.59      477.40      3.63 o
   1   9   5       10.49        8.36      0.26 o
   2   9   5       65.30       56.75      0.49 o
   3   9   5       96.45      101.60      1.96 o
   4   9   5        6.80        5.59      0.42 o
   5   9   5        0.02       -0.15      0.46 o
   6   9   5        2.33        2.12      0.54 o
   7   9   5        4.29        4.69      0.57 o
  -7  10   5        0.55        2.58      0.60 o
  -6  10   5        5.72        7.43      0.57 o
  -5  10   5        6.71        7.35      0.49 o
  -4  10   5        1.06        0.22      0.42 o
  -3  10   5       85.99       87.78      1.12 o
  -2  10   5       20.19       17.48      0.47 o
  -1  10   5      307.66      296.68      3.75 o
   0  10   5      113.98      111.20      1.79 o
   1  10   5       14.40       17.00      0.39 o
   2  10   5      140.66      141.98      1.93 o
   3  10   5       55.37       54.61      1.07 o
   4  10   5        0.64        0.04      0.42 o
   5  10   5        0.04        0.16      0.45 o
   6  10   5        4.17        5.82      0.58 o
   7  10   5        0.04        0.88      0.63 o
  -7  11   5        0.60        2.05      0.62 o
  -6  11   5       13.24       13.49      0.65 o
  -5  11   5        0.20        0.23      0.46 o
  -4  11   5        6.20        7.66      0.49 o
  -3  11   5       12.56       11.52      0.49 o
  -2  11   5        7.40        8.25      0.47 o
  -1  11   5       13.34       14.27      0.35 o
   0  11   5      333.28      330.14      1.99 o
   1  11   5      204.54      202.26      1.62 o
   2  11   5       20.00       18.97      0.40 o
   3  11   5        6.67        4.83      0.38 o
   4  11   5        0.00        0.16      0.38 o
   5  11   5        2.54        2.89      0.50 o
   6  11   5        0.51        1.22      0.60 o
  -6  12   5        1.90        2.86      0.58 o
  -5  12   5        5.16        8.31      0.56 o
  -4  12   5        1.87        2.39      0.44 o
  -3  12   5       26.64       22.52      0.55 o
  -2  12   5        2.97        2.58      0.40 o
  -1  12   5       85.18       79.16      0.76 o
   0  12   5       75.58       76.38      0.71 o
   1  12   5        0.12        0.22      0.36 o
   2  12   5       11.55       10.84      0.47 o
   3  12   5        6.55        5.65      0.41 o
   4  12   5        7.24        6.39      0.46 o
   5  12   5        1.69        1.49      0.48 o
   6  12   5        1.93        3.15      0.60 o
  -5  13   5        2.14        1.27      0.50 o
  -4  13   5        8.37        8.59      0.57 o
  -3  13   5        0.27        0.93      0.40 o
  -2  13   5        6.72        7.77      0.45 o
  -1  13   5        6.99        6.86      0.44 o
   0  13   5        0.00       -0.36      0.36 o
   1  13   5        4.13        4.02      0.37 o
   2  13   5       18.70       19.27      0.60 o
   3  13   5       31.04       34.20      0.74 o
   4  13   5        4.43        7.43      0.60 o
   5  13   5       13.89       17.86      0.71 o
  -5  14   5        0.02        0.94      0.59 o
  -4  14   5        7.08        6.85      0.52 o
  -3  14   5        5.13        4.09      0.52 o
  -2  14   5        1.38        1.77      0.45 o
  -1  14   5        0.30        0.77      0.41 o
   0  14   5        0.09        0.57      0.39 o
   1  14   5        1.45        1.24      0.37 o
   2  14   5        4.18        3.85      0.50 o
   3  14   5       13.11       16.56      0.65 o
   4  14   5        1.07        3.05      0.58 o
  -4  15   5        0.29        0.83      0.52 o
  -3  15   5        1.49        0.55      0.54 o
  -2  15   5        0.02        0.75      0.48 o
  -1  15   5        4.08        3.18      0.48 o
   0  15   5        0.02        0.62      0.45 o
   1  15   5        3.18        4.96      0.68 o
   2  15   5        0.16        0.68      0.54 o
   3  15   5        0.23        1.00      0.55 o
  -2  16   5        0.87        1.28      0.56 o
  -1  16   5        4.10        7.43      0.61 o
   0  16   5        3.15        4.89      0.60 o
   1  16   5       15.18       20.74      0.88 o
  -9   0   6        0.96        1.59      0.89 o
  -8   0   6        2.25        1.28      0.66 o
  -7   0   6       31.71       34.22      1.30 o
  -6   0   6        6.48        3.92      0.58 o
  -5   0   6       30.90       23.27      1.00 o
  -4   0   6      618.75      649.94      4.03 o
  -3   0   6       89.27       94.59      1.02 o
  -2   0   6      101.51      108.14      1.27 o
  -1   0   6       70.93       67.70      0.59 o
   0   0   6       74.49       87.32      0.68 o
   1   0   6      235.56      237.81      1.22 o
   2   0   6       50.06       47.04      0.50 o
   3   0   6       12.93       10.32      0.49 o
   4   0   6       24.05       21.66      0.79 o
   5   0   6     1197.92     1143.75      5.21 o
   6   0   6       11.77       11.65      0.83 o
   7   0   6      194.50      182.87      2.70 o
   8   0   6        2.35        2.53      1.42 o
  -9   1   6        0.00        0.93      0.59 o
  -8   1   6        0.25        0.80      0.49 o
  -7   1   6        0.06        1.32      0.42 o
  -6   1   6       16.46       15.74      0.53 o
  -5   1   6      310.55      304.49      1.59 o
  -4   1   6        3.81        3.87      0.27 o
  -3   1   6      277.98      258.21      1.85 o
  -2   1   6       57.45       51.69      0.40 o
  -1   1   6        0.12        0.41      0.10 o
   0   1   6       52.34       51.02      0.41 o
   1   1   6        4.42        6.05      0.14 o
   2   1   6        1.51        1.93      0.16 o
   3   1   6        2.61        1.07      0.23 o
   4   1   6      352.16      328.03      2.28 o
   5   1   6       19.34       19.51      0.66 o
   6   1   6      291.75      279.70      3.56 o
   7   1   6        6.33        8.88      0.75 o
   8   1   6        1.68        2.57      0.94 o
  -9   2   6        0.37        1.80      0.55 o
  -8   2   6        1.85        1.56      0.51 o
  -7   2   6        2.04        2.33      0.39 o
  -6   2   6       24.84       18.99      0.44 o
  -5   2   6       37.15       32.23      0.95 o
  -4   2   6       78.27       72.56      0.78 o
  -3   2   6        0.21        0.62      0.22 o
  -2   2   6        0.92        0.25      0.13 o
  -1   2   6       17.10       17.41      0.20 o
   0   2   6      476.78      480.45      2.71 o
   1   2   6      128.24      121.26      0.84 o
   2   2   6       58.06       59.48      0.57 o
   3   2   6        0.30        0.82      0.26 o
   4   2   6       47.12       47.49      1.01 o
   5   2   6       20.80       16.21      0.67 o
   6   2   6       44.83       42.39      1.49 o
   7   2   6        2.00        2.31      0.55 o
   8   2   6        0.33        0.71      0.87 o
  -8   3   6        0.08        1.22      0.49 o
  -7   3   6        1.15        0.96      0.42 o
  -6   3   6        6.17        7.15      0.39 o
  -5   3   6        1.18        1.04      0.26 o
  -4   3   6       38.99       39.40      0.57 o
  -3   3   6        0.96        1.31      0.17 o
  -2   3   6       30.98       29.61      0.33 o
  -1   3   6       72.80       82.74      0.53 o
   0   3   6      334.10      352.92      1.51 o
   1   3   6      369.31      363.85      1.61 o
   2   3   6      229.32      231.93      1.72 o
   3   3   6       72.95       76.16      0.85 o
   4   3   6       12.11       13.51      0.35 o
   5   3   6        1.21        0.87      0.42 o
   6   3   6        0.06        0.01      0.50 o
   7   3   6        0.07        0.61      0.52 o
   8   3   6        0.03        1.05      0.70 o
  -8   4   6        0.67        0.83      0.47 o
  -7   4   6        0.00        0.21      0.45 o
  -6   4   6        0.27        0.46      0.28 o
  -5   4   6        1.14        0.48      0.31 o
  -4   4   6        7.21        6.31      0.24 o
  -3   4   6        2.47        3.61      0.20 o
  -2   4   6        0.57        0.90      0.14 o
  -1   4   6        8.22        5.48      0.17 o
   0   4   6      279.39      283.65      1.55 o
   1   4   6      250.09      244.20      1.33 o
   2   4   6       43.23       50.18      0.58 o
   3   4   6        0.01        0.83      0.18 o
   4   4   6        1.74        0.52      0.20 o
   5   4   6        2.01        2.00      0.21 o
   6   4   6        7.03        6.87      0.59 o
   7   4   6        2.74        1.90      0.51 o
   8   4   6        1.57        2.66      0.66 o
  -8   5   6        0.75        0.49      0.55 o
  -7   5   6        7.49        6.84      0.47 o
  -6   5   6        2.34        2.69      0.35 o
  -5   5   6       16.89       15.06      0.37 o
  -4   5   6       43.29       42.08      0.58 o
  -3   5   6       18.56       21.55      0.29 o
  -2   5   6       61.85       62.60      0.74 o
  -1   5   6      204.97      236.41      1.53 o
   0   5   6        0.50        0.67      0.14 o
   1   5   6       29.18       30.85      0.30 o
   2   5   6        1.46        1.90      0.18 o
   3   5   6        3.83        4.10      0.21 o
   4   5   6        7.04        7.90      0.35 o
   5   5   6        1.93        0.93      0.43 o
   6   5   6        0.46        0.05      0.48 o
   7   5   6       17.27       16.80      0.65 o
   8   5   6        7.11        8.22      0.70 o
  -8   6   6        0.00        0.34      0.54 o
  -7   6   6        2.11        2.60      0.51 o
  -6   6   6        0.60        0.89      0.34 o
  -5   6   6       13.43       13.95      0.46 o
  -4   6   6       58.92       53.03      0.83 o
  -3   6   6        4.73        3.99      0.22 o
  -2   6   6       22.09       21.32      0.26 o
  -1   6   6       37.38       40.20      0.50 o
   0   6   6        0.01        0.01      0.11 o
   1   6   6       27.43       28.16      0.35 o
   2   6   6       34.47       33.99      0.42 o
   3   6   6        3.93        3.49      0.22 o
   4   6   6       34.66       32.24      0.76 o
   5   6   6       78.32       64.80      0.87 o
   6   6   6        5.74        6.29      0.56 o
   7   6   6        6.68        5.43      0.56 o
  -8   7   6        2.81        2.99      0.57 o
  -7   7   6        0.15        0.86      0.52 o
  -6   7   6        0.18        0.68      0.39 o
  -5   7   6        8.22        7.64      0.39 o
  -4   7   6       13.48       11.75      0.32 o
  -3   7   6      109.31      106.81      0.98 o
  -2   7   6        0.16        0.17      0.15 o
  -1   7   6        4.12        3.87      0.17 o
   0   7   6        5.66        5.55      0.17 o
   1   7   6       16.72       15.90      0.23 o
   2   7   6        0.16        0.45      0.23 o
   3   7   6        0.21        0.09      0.16 o
   4   7   6      122.52      110.69      2.39 o
   5   7   6        8.19        8.33      0.52 o
   6   7   6      121.04      114.00      1.55 o
   7   7   6        0.46        0.63      0.53 o
  -7   8   6        3.04        3.23      0.51 o
  -6   8   6        8.75        8.34      0.50 o
  -5   8   6        8.62        7.48      0.41 o
  -4   8   6       48.90       46.91      0.97 o
  -3   8   6        2.26        2.15      0.17 o
  -2   8   6        0.01        0.20      0.16 o
  -1   8   6       38.92       40.58      0.67 o
   0   8   6        0.65        0.39      0.20 o
   1   8   6       22.61       20.92      0.27 o
   2   8   6       30.47       32.07      0.59 o
   3   8   6        2.54        2.90      0.25 o
   4   8   6        1.07        1.93      0.39 o
   5   8   6       83.78       77.61      1.38 o
   6   8   6        6.22        6.84      0.57 o
   7   8   6        6.40        7.49      0.57 o
  -7   9   6        0.45        1.29      0.54 o
  -6   9   6       12.63       10.84      0.57 o
  -5   9   6        1.91        1.28      0.36 o
  -4   9   6        0.00        0.32      0.37 o
  -3   9   6       46.01       43.40      1.00 o
  -2   9   6       35.92       33.68      0.74 o
  -1   9   6        2.55        3.70      0.23 o
   0   9   6      182.49      188.63      2.34 o
   1   9   6      143.61      145.17      1.87 o
   2   9   6        0.73        0.71      0.20 o
   3   9   6       84.43       77.17      1.29 o
   4   9   6        2.49        2.88      0.44 o
   5   9   6        1.92        1.78      0.47 o
   6   9   6        4.33        4.04      0.57 o
  -7  10   6        0.83        1.75      0.59 o
  -6  10   6        0.50        1.45      0.51 o
  -5  10   6        0.16        0.08      0.42 o
  -4  10   6        7.21        4.82      0.44 o
  -3  10   6        1.13        1.77      0.38 o
  -2  10   6       29.35       30.95      1.07 o
  -1  10   6       49.86       51.39      1.30 o
   0  10   6       37.89       40.29      0.93 o
   1  10   6      405.94      413.11      4.48 o
   2  10   6      199.96      198.32      2.73 o
   3  10   6       15.88       12.32      0.35 o
   4  10   6        0.11       -0.16      0.43 o
   5  10   6        4.10        4.80      0.54 o
   6  10   6        3.08        2.90      0.53 o
  -6  11   6        1.67        2.08      0.56 o
  -5  11   6        0.20        0.50      0.45 o
  -4  11   6        0.00       -0.07      0.44 o
  -3  11   6        0.03        0.40      0.39 o
  -2  11   6       10.72       13.68      0.50 o
  -1  11   6      172.90      172.38      1.41 o
   0  11   6       58.76       61.61      1.29 o
   1  11   6      214.97      212.32      1.89 o
   2  11   6       25.75       24.63      0.52 o
   3  11   6        1.74        3.50      0.41 o
   4  11   6        4.04        3.96      0.48 o
   5  11   6        0.03       -0.47      0.50 o
   6  11   6        0.66        2.55      0.61 o
  -6  12   6        0.60        1.31      0.59 o
  -5  12   6        2.94        2.34      0.55 o
  -4  12   6        0.45        0.44      0.48 o
  -3  12   6        1.63        2.39      0.39 o
  -2  12   6       52.09       48.51      0.71 o
  -1  12   6        7.22        6.83      0.45 o
   0  12   6       99.70       95.65      0.86 o
   1  12   6        0.92        1.50      0.42 o
   2  12   6        2.52        2.40      0.49 o
   3  12   6        8.67        9.51      0.53 o
   4  12   6        1.36        2.27      0.48 o
   5  12   6        1.32        2.23      0.71 o
  -5  13   6        2.43        2.66      0.62 o
  -4  13   6        2.84        3.59      0.48 o
  -3  13   6       10.69       10.91      0.51 o
  -2  13   6       16.38       15.77      0.54 o
  -1  13   6        0.14        0.76      0.41 o
   0  13   6        4.19        3.79      0.44 o
   1  13   6        3.62        2.65      0.44 o
   2  13   6       18.22       17.49      0.65 o
   3  13   6        0.06        0.45      0.54 o
   4  13   6        2.58        4.40      0.62 o
  -4  14   6        0.58        1.73      0.56 o
  -3  14   6        0.90        1.97      0.55 o
  -2  14   6        0.00        0.88      0.47 o
  -1  14   6        0.02       -0.15      0.42 o
   0  14   6        0.09        0.65      0.46 o
   1  14   6        0.15        0.72      0.55 o
   2  14   6        5.33        5.33      0.54 o
   3  14   6        6.33        9.11      0.62 o
  -3  15   6        0.69        1.14      0.62 o
  -2  15   6        0.74        1.76      0.64 o
  -1  15   6        2.06        2.63      0.56 o
   0  15   6        4.60        7.41      0.66 o
   1  15   6       15.23       18.59      0.84 o
   2  15   6       11.85       15.98      0.77 o
  -8   1   7        2.97        3.51      0.53 o
  -7   1   7       22.75       18.59      0.52 o
  -6   1   7        0.10        1.49      0.36 o
  -5   1   7      274.08      257.82      1.88 o
  -4   1   7       48.50       40.79      0.50 o
  -3   1   7        7.23       10.59      0.30 o
  -2   1   7       25.89       25.92      0.42 o
  -1   1   7        4.57        4.01      0.13 o
   0   1   7        2.86        1.45      0.13 o
   1   1   7        0.28        0.28      0.10 o
   2   1   7       14.92       13.75      0.23 o
   3   1   7        0.26        0.38      0.23 o
   4   1   7      254.67      237.82      1.57 o
   5   1   7        0.32        0.57      0.53 o
   6   1   7        6.30        4.26      0.57 o
   7   1   7       49.78       52.55      1.39 o
   8   1   7        0.42        0.67      0.90 o
  -8   2   7        3.50        2.96      0.51 o
  -7   2   7        5.15        3.98      0.43 o
  -6   2   7       35.72       30.58      0.51 o
  -5   2   7       48.89       44.35      1.03 o
  -4   2   7        4.12        2.08      0.28 o
  -3   2   7        2.03        1.73      0.24 o
  -2   2   7       28.70       30.46      0.36 o
  -1   2   7      108.96      129.07      0.89 o
   0   2   7       76.04       86.13      0.79 o
   1   2   7      145.09      144.99      1.20 o
   2   2   7       16.87       14.77      0.25 o
   3   2   7        0.00        0.00      0.22 o
   4   2   7      189.32      187.88      4.32 o
   5   2   7        5.84        5.05      0.52 o
   6   2   7       13.40       10.16      0.67 o
   7   2   7        0.23        1.01      0.56 o
   8   2   7        5.37        4.50      0.85 o
  -8   3   7        1.18        1.25      0.51 o
  -7   3   7        0.24        0.73      0.41 o
  -6   3   7        0.98        1.21      0.33 o
  -5   3   7        4.14        3.16      0.34 o
  -4   3   7        1.84        0.77      0.25 o
  -3   3   7        5.38        3.50      0.20 o
  -2   3   7        5.79        5.31      0.16 o
  -1   3   7        2.70        3.54      0.18 o
   0   3   7      279.02      286.33      2.17 o
   1   3   7        8.11        9.23      0.18 o
   2   3   7       76.14       80.66      0.91 o
   3   3   7       73.90       67.28      1.03 o
   4   3   7       46.75       46.15      1.22 o
   5   3   7        8.61        9.84      0.48 o
   6   3   7        6.17        7.29      0.57 o
   7   3   7        5.11        4.26      0.60 o
  -8   4   7        0.37        0.76      0.53 o
  -7   4   7        0.18        0.64      0.46 o
  -6   4   7        0.11        0.58      0.32 o
  -5   4   7        5.50        6.61      0.29 o
  -4   4   7        8.27        8.09      0.28 o
  -3   4   7       25.40       28.58      0.48 o
  -2   4   7        1.99        1.10      0.15 o
  -1   4   7       23.26       28.86      0.36 o
   0   4   7      218.18      217.57      2.04 o
   1   4   7       13.07       13.78      0.27 o
   2   4   7        2.73        2.87      0.19 o
   3   4   7       11.47       12.49      0.35 o
   4   4   7       47.15       44.82      0.91 o
   5   4   7        7.81        7.08      0.52 o
   6   4   7        1.38        1.16      0.51 o
   7   4   7        0.00        0.83      0.53 o
  -8   5   7        0.02        0.52      0.51 o
  -7   5   7        2.01        1.45      0.43 o
  -6   5   7        7.21        6.98      0.41 o
  -5   5   7       13.33        9.83      0.33 o
  -4   5   7        3.02        3.49      0.24 o
  -3   5   7        3.27        2.76      0.21 o
  -2   5   7        5.77        5.80      0.20 o
  -1   5   7      162.43      169.75      2.29 o
   0   5   7       41.20       38.03      0.32 o
   1   5   7        0.34        0.83      0.12 o
   2   5   7       13.21       14.20      0.26 o
   3   5   7        6.96        6.21      0.33 o
   4   5   7       18.11       16.45      0.50 o
   5   5   7       35.79       33.04      0.69 o
   6   5   7        0.55        0.05      0.50 o
   7   5   7        4.78        4.46      0.57 o
  -8   6   7        0.07        1.29      0.54 o
  -7   6   7        0.24        1.32      0.51 o
  -6   6   7       21.24       15.72      0.51 o
  -5   6   7        2.02        1.63      0.35 o
  -4   6   7       56.54       58.32      1.65 o
  -3   6   7        3.44        4.48      0.23 o
  -2   6   7        1.76        3.44      0.18 o
  -1   6   7       30.53       31.56      0.53 o
   0   6   7       13.99       11.87      0.25 o
   1   6   7        0.44        1.03      0.12 o
   2   6   7       14.76       14.77      0.30 o
   3   6   7       39.65       29.66      0.59 o
   4   6   7        7.64        7.69      0.39 o
   5   6   7       27.61       22.38      0.58 o
   6   6   7        1.44        0.90      0.53 o
   7   6   7        2.06        1.96      0.59 o
  -7   7   7        1.13        1.04      0.51 o
  -6   7   7        5.34        5.27      0.51 o
  -5   7   7        0.01        0.70      0.40 o
  -4   7   7        6.83        6.85      0.40 o
  -3   7   7        0.04        0.50      0.19 o
  -2   7   7        0.86        0.96      0.18 o
  -1   7   7        0.01        0.42      0.17 o
   0   7   7        8.10        6.33      0.21 o
   1   7   7        5.64        5.26      0.20 o
   2   7   7        1.39        1.77      0.23 o
   3   7   7        0.01        0.15      0.24 o
   4   7   7        0.05        0.28      0.38 o
   5   7   7        0.06        1.20      0.49 o
   6   7   7        1.30        1.26      0.50 o
   7   7   7        0.00        0.32      0.61 o
  -7   8   7        0.07        1.16      0.58 o
  -6   8   7       18.72       16.74      0.57 o
  -5   8   7        2.14        1.88      0.41 o
  -4   8   7        0.67        0.92      0.36 o
  -3   8   7       10.29        7.93      0.33 o
  -2   8   7        6.73        7.92      0.26 o
  -1   8   7        5.74        6.10      0.22 o
   0   8   7       26.79       25.77      0.73 o
   1   8   7       17.04       16.81      0.39 o
   2   8   7        9.10        8.33      0.26 o
   3   8   7       41.85       35.80      0.59 o
   4   8   7        0.00        0.26      0.38 o
   5   8   7        0.80        1.07      0.43 o
   6   8   7        7.60        9.72      0.61 o
  -7   9   7        5.76        3.94      0.65 o
  -6   9   7        0.82        1.42      0.48 o
  -5   9   7        0.73        0.50      0.40 o
  -4   9   7        0.50        0.93      0.39 o
  -3   9   7        0.40        1.14      0.37 o
  -2   9   7       32.08       32.00      0.86 o
  -1   9   7      120.44      130.97      3.04 o
   0   9   7      221.76      234.17      1.94 o
   1   9   7       76.88       76.21      1.60 o
   2   9   7       33.00       33.68      0.49 o
   3   9   7       31.68       26.52      0.53 o
   4   9   7       12.83       11.84      0.47 o
   5   9   7        0.04        0.10      0.52 o
   6   9   7        3.07        2.48      0.62 o
  -6  10   7        0.33        0.60      0.56 o
  -5  10   7        0.20        0.77      0.43 o
  -4  10   7        0.03        0.31      0.43 o
  -3  10   7        0.03        0.16      0.41 o
  -2  10   7       10.76        8.75      0.47 o
  -1  10   7       15.77       15.43      0.49 o
   0  10   7       12.21       10.16      0.44 o
   1  10   7      312.41      313.11      4.58 o
   2  10   7        0.49        1.37      0.35 o
   3  10   7       24.14       24.01      0.55 o
   4  10   7       14.84       17.60      0.64 o
   5  10   7        1.67        2.05      0.56 o
   6  10   7        0.76        1.37      0.64 o
  -6  11   7        0.06        0.67      0.61 o
  -5  11   7        2.00        2.54      0.55 o
  -4  11   7        0.20        0.65      0.50 o
  -3  11   7        0.36        0.65      0.42 o
  -2  11   7       83.41       87.64      0.89 o
  -1  11   7       50.87       51.78      0.61 o
   0  11   7        1.15        2.63      0.46 o
   1  11   7        8.23        7.68      0.67 o
   2  11   7        0.29        1.34      0.50 o
   3  11   7        0.46        1.68      0.50 o
   4  11   7       16.94       21.65      0.65 o
   5  11   7        0.93        1.77      0.56 o
  -5  12   7        0.30        0.43      0.58 o
  -4  12   7        2.24        3.96      0.58 o
  -3  12   7        1.31        0.98      0.47 o
  -2  12   7       39.62       38.77      0.93 o
  -1  12   7        2.62        3.71      0.51 o
   0  12   7        0.37        1.41      0.42 o
   1  12   7        0.27        0.66      0.42 o
   2  12   7        1.77        1.90      0.50 o
   3  12   7        5.46        5.40      0.55 o
   4  12   7        1.60        1.31      0.57 o
  -4  13   7        9.19       15.68      0.67 o
  -3  13   7        9.49       10.77      0.63 o
  -2  13   7        7.46        8.93      0.59 o
  -1  13   7        0.43        0.95      0.47 o
   0  13   7        2.70        2.97      0.53 o
   1  13   7        0.32        0.59      0.54 o
   2  13   7        1.10        1.79      0.60 o
   3  13   7        0.16        1.09      0.59 o
   4  13   7        1.86        2.58      0.70 o
  -3  14   7        5.13        4.25      0.65 o
  -2  14   7        0.79        0.09      0.60 o
  -1  14   7        0.48        1.15      0.51 o
   0  14   7        2.65        1.73      0.54 o
   1  14   7        6.16        7.00      0.74 o
   2  14   7        5.15        7.97      0.71 o
  -1  15   7        2.44        3.21      0.68 o
   0  15   7        1.05        2.35      0.72 o
   1  15   7        0.96        3.14      0.73 o
  -8   0   8        0.00        0.59      0.80 o
  -7   0   8       12.12        8.94      0.64 o
  -6   0   8        8.34        8.52      0.57 o
  -5   0   8       46.60       48.76      1.40 o
  -4   0   8       12.21       16.66      0.58 o
  -3   0   8      458.79      463.04      3.90 o
  -2   0   8       18.66       19.51      0.38 o
  -1   0   8        0.69        0.71      0.22 o
   0   0   8        4.01        3.15      0.21 o
   1   0   8       13.85       10.66      0.32 o
   2   0   8       90.02       90.60      1.35 o
   3   0   8      144.36      155.92      2.39 o
   4   0   8       53.81       52.64      0.84 o
   5   0   8       23.36       23.03      0.96 o
   6   0   8      160.46      148.55      2.32 o
   7   0   8       24.02       23.64      1.41 o
  -8   1   8        0.23        1.17      0.54 o
  -7   1   8       13.55       15.20      0.50 o
  -6   1   8        9.72        9.21      0.39 o
  -5   1   8        0.63        1.16      0.35 o
  -4   1   8      268.25      264.13      2.58 o
  -3   1   8       24.56       27.11      0.39 o
  -2   1   8       44.51       35.95      0.30 o
  -1   1   8       48.63       52.95      0.63 o
   0   1   8        8.25        9.44      0.24 o
   1   1   8       12.93       12.35      0.22 o
   2   1   8       82.81       85.00      1.18 o
   3   1   8       10.36        9.80      0.25 o
   4   1   8       32.17       32.75      0.97 o
   5   1   8      128.33      114.00      1.19 o
   6   1   8        0.22        2.22      0.60 o
   7   1   8       13.73       15.17      0.73 o
  -8   2   8        0.54        1.95      0.49 o
  -7   2   8        9.14        8.02      0.50 o
  -6   2   8        0.00        0.50      0.34 o
  -5   2   8       14.61       12.41      0.38 o
  -4   2   8        1.23        2.06      0.44 o
  -3   2   8        5.85        2.80      0.24 o
  -2   2   8      132.26      135.93      1.18 o
  -1   2   8        0.26        0.28      0.18 o
   0   2   8       63.40       62.14      0.67 o
   1   2   8       12.66       10.85      0.30 o
   2   2   8      107.22      107.18      1.63 o
   3   2   8       12.33       12.46      0.27 o
   4   2   8       62.08       53.16      1.00 o
   5   2   8       21.56       19.98      0.84 o
   6   2   8        0.54        0.96      0.51 o
   7   2   8        0.08        1.24      0.63 o
  -8   3   8        7.13        9.87      0.56 o
  -7   3   8        1.63        1.68      0.46 o
  -6   3   8        1.01        1.40      0.36 o
  -5   3   8        2.32        2.83      0.32 o
  -4   3   8        0.21       -0.02      0.28 o
  -3   3   8        0.42        0.69      0.21 o
  -2   3   8       48.06       44.48      0.56 o
  -1   3   8       25.70       26.19      0.41 o
   0   3   8       13.48       12.74      0.30 o
   1   3   8      233.21      250.87      3.46 o
   2   3   8       63.61       64.44      1.02 o
   3   3   8       54.56       54.50      0.75 o
   4   3   8        1.11        1.06      0.43 o
   5   3   8        1.51        1.88      0.41 o
   6   3   8        0.55        0.76      0.57 o
   7   3   8        0.83        1.63      0.58 o
  -8   4   8        0.65        1.29      0.57 o
  -7   4   8        0.15        0.43      0.49 o
  -6   4   8        0.07        0.34      0.39 o
  -5   4   8        0.51        0.75      0.29 o
  -4   4   8        0.39        0.27      0.29 o
  -3   4   8        5.86        4.93      0.30 o
  -2   4   8        9.92        9.85      0.25 o
  -1   4   8        6.66        7.44      0.23 o
   0   4   8       29.55       29.84      0.57 o
   1   4   8       74.19       72.28      1.38 o
   2   4   8       35.82       38.68      0.64 o
   3   4   8        4.07        2.73      0.27 o
   4   4   8        0.18        0.76      0.32 o
   5   4   8       11.00        8.33      0.53 o
   6   4   8        0.25        0.13      0.52 o
   7   4   8        1.58        2.23      0.65 o
  -7   5   8        2.59        2.65      0.52 o
  -6   5   8        9.51       10.12      0.49 o
  -5   5   8        2.19        2.09      0.31 o
  -4   5   8       14.01       12.92      0.36 o
  -3   5   8       33.66       36.15      0.75 o
  -2   5   8        0.11        0.35      0.22 o
  -1   5   8        0.84        0.57      0.20 o
   0   5   8       19.64       18.35      0.56 o
   1   5   8        2.97        4.74      0.27 o
   2   5   8       10.03        9.14      0.23 o
   3   5   8        1.08        1.05      0.28 o
   4   5   8        0.03        0.39      0.33 o
   5   5   8       11.15       10.37      0.52 o
   6   5   8       14.64       14.46      0.61 o
   7   5   8        1.71        3.00      0.64 o
  -7   6   8        0.30        0.98      0.51 o
  -6   6   8        2.83        2.67      0.46 o
  -5   6   8       13.46       11.77      0.49 o
  -4   6   8        2.68        2.87      0.31 o
  -3   6   8        1.74        0.84      0.25 o
  -2   6   8        2.23        1.63      0.29 o
  -1   6   8        0.90        1.38      0.23 o
   0   6   8       28.26       25.22      0.49 o
   1   6   8        0.56        0.49      0.16 o
   2   6   8       10.27       12.02      0.30 o
   3   6   8       38.61       34.26      0.55 o
   4   6   8       28.09       24.94      0.56 o
   5   6   8        0.98        0.78      0.44 o
   6   6   8        2.93        1.68      0.55 o
  -7   7   8        0.04        0.25      0.53 o
  -6   7   8        0.35        1.33      0.49 o
  -5   7   8        6.39        6.69      0.48 o
  -4   7   8       35.01       28.39      0.51 o
  -3   7   8        3.08        3.27      0.29 o
  -2   7   8       25.46       24.80      0.82 o
  -1   7   8        8.61        9.23      0.30 o
   0   7   8        4.10        3.78      0.28 o
   1   7   8       17.16       16.64      0.28 o
   2   7   8        8.57        7.48      0.35 o
   3   7   8        0.11       -0.02      0.34 o
   4   7   8       16.92       16.53      0.54 o
   5   7   8       38.55       39.62      0.78 o
   6   7   8        4.17        2.61      0.64 o
  -7   8   8        0.13        0.98      0.62 o
  -6   8   8        0.00        1.56      0.53 o
  -5   8   8       19.84       18.44      0.63 o
  -4   8   8        0.05        0.76      0.43 o
  -3   8   8       18.77       14.03      0.52 o
  -2   8   8       45.51       50.87      1.11 o
  -1   8   8       17.98       17.53      0.55 o
   0   8   8       10.31       10.04      0.38 o
   1   8   8        1.37        1.25      0.22 o
   2   8   8       24.40       24.39      0.49 o
   3   8   8        4.76        3.32      0.43 o
   4   8   8       22.12       18.90      0.58 o
   5   8   8        1.22        1.15      0.54 o
   6   8   8       10.40       11.14      0.70 o
  -6   9   8        0.23        0.44      0.55 o
  -5   9   8        0.63        0.61      0.49 o
  -4   9   8        0.50       -0.09      0.46 o
  -3   9   8        7.84        6.37      0.48 o
  -2   9   8        3.67        4.58      0.40 o
  -1   9   8      189.13      186.13      1.60 o
   0   9   8        0.17        1.41      0.46 o
   1   9   8       72.49       71.41      1.13 o
   2   9   8        5.12        4.77      0.39 o
   3   9   8        0.77        1.12      0.39 o
   4   9   8        0.01        0.50      0.52 o
   5   9   8        4.67        4.60      0.59 o
  -6  10   8        0.52        1.59      0.60 o
  -5  10   8        0.95        1.41      0.56 o
  -4  10   8        1.84        2.06      0.49 o
  -3  10   8        5.37        5.61      0.56 o
  -2  10   8        1.07        0.51      0.50 o
  -1  10   8       14.47       12.32      0.52 o
   0  10   8      188.84      191.36      2.21 o
   1  10   8       26.11       26.55      0.75 o
   2  10   8       72.22       72.53      1.14 o
   3  10   8        0.35        1.92      0.51 o
   4  10   8       11.75       15.04      0.67 o
   5  10   8        2.15        2.28      0.58 o
  -5  11   8        0.31        1.51      0.64 o
  -4  11   8       14.58       17.94      0.68 o
  -3  11   8        1.44        2.04      0.52 o
  -2  11   8        2.84        4.92      0.59 o
  -1  11   8       27.65       25.57      0.68 o
   0  11   8       45.69       41.04      0.84 o
   1  11   8       58.92       56.95      1.14 o
   2  11   8        8.87       10.43      0.70 o
   3  11   8       57.68       59.26      0.95 o
   4  11   8        0.76        1.01      0.62 o
  -4  12   8       11.49       13.31      0.76 o
  -3  12   8        0.93        1.99      0.58 o
  -2  12   8        3.43        3.67      0.55 o
  -1  12   8       11.31        9.26      0.55 o
   0  12   8        0.81        1.65      0.58 o
   1  12   8        4.18        3.05      0.65 o
   2  12   8       33.14       33.41      0.89 o
   3  12   8        0.24        1.88      0.63 o
  -3  13   8        0.16        2.18      0.63 o
  -2  13   8        3.67        5.57      0.61 o
  -1  13   8        7.83        7.21      0.58 o
   0  13   8        0.83        1.18      0.54 o
   1  13   8        0.78        0.56      0.72 o
   2  13   8        0.43        1.12      0.68 o
  -2  14   8        0.04        0.90      0.74 o
  -1  14   8        0.01        0.91      0.59 o
   0  14   8        1.00        1.75      0.63 o
   1  14   8        0.91        1.80      0.72 o
  -7   1   9        3.69        3.60      0.45 o
  -6   1   9       15.26       11.19      0.43 o
  -5   1   9        1.35        1.19      0.35 o
  -4   1   9        9.09        8.18      0.38 o
  -3   1   9       31.28       33.15      0.63 o
  -2   1   9        1.92        2.89      0.19 o
  -1   1   9       42.38       51.80      0.65 o
   0   1   9       12.01       12.80      0.50 o
   1   1   9        1.61        2.12      0.21 o
   2   1   9        5.00        5.53      0.22 o
   3   1   9       29.68       30.16      0.40 o
   4   1   9       14.72       15.21      0.41 o
   5   1   9        0.06        0.71      0.47 o
   6   1   9       14.11       15.73      0.77 o
  -7   2   9        1.82        1.95      0.46 o
  -6   2   9        9.62        9.45      0.43 o
  -5   2   9        3.18        1.86      0.35 o
  -4   2   9        0.29        0.48      0.34 o
  -3   2   9        7.08        7.25      0.39 o
  -2   2   9       20.45       17.33      0.42 o
  -1   2   9       19.00       16.20      0.35 o
   0   2   9        0.06        0.15      0.26 o
   1   2   9        0.70        0.60      0.19 o
   2   2   9        7.12        8.13      0.31 o
   3   2   9      213.46      204.70      1.44 o
   4   2   9        6.84        7.52      0.47 o
   5   2   9       16.31       16.85      0.83 o
   6   2   9        0.15        0.73      0.58 o
  -7   3   9        1.15        2.08      0.47 o
  -6   3   9        3.63        3.71      0.43 o
  -5   3   9        1.22        1.35      0.31 o
  -4   3   9        1.02        1.81      0.29 o
  -3   3   9       11.32       10.08      0.37 o
  -2   3   9        2.73        3.98      0.28 o
  -1   3   9        0.63        0.99      0.21 o
   0   3   9        1.36        0.90      0.27 o
   1   3   9        1.05        0.57      0.27 o
   2   3   9      108.87      108.74      2.02 o
   3   3   9       20.32       16.98      0.38 o
   4   3   9       61.39       62.06      0.81 o
   5   3   9        8.37        8.44      0.58 o
   6   3   9        0.26        0.18      0.55 o
  -7   4   9        0.02        1.27      0.46 o
  -6   4   9        1.96        2.32      0.38 o
  -5   4   9        2.92        1.96      0.30 o
  -4   4   9        0.04        0.36      0.29 o
  -3   4   9        1.28        0.94      0.21 o
  -2   4   9       33.24       30.92      0.84 o
  -1   4   9        8.71        7.59      0.26 o
   0   4   9        3.03        2.61      0.28 o
   1   4   9        1.91        1.70      0.28 o
   2   4   9       17.72       18.38      0.77 o
   3   4   9       14.47       14.42      0.44 o
   4   4   9        5.30        4.61      0.39 o
   5   4   9        0.04        0.11      0.49 o
   6   4   9        0.28        0.52      0.57 o
  -7   5   9        0.25        1.15      0.54 o
  -6   5   9        2.44        2.47      0.44 o
  -5   5   9        0.73        0.80      0.34 o
  -4   5   9        3.28        3.68      0.32 o
  -3   5   9       24.71       20.56      0.39 o
  -2   5   9       15.74       16.04      0.40 o
  -1   5   9        1.74        1.59      0.23 o
   0   5   9        0.14        0.37      0.29 o
   1   5   9        9.51        9.66      0.37 o
   2   5   9        2.04        1.66      0.34 o
   3   5   9       46.24       42.50      0.86 o
   4   5   9        5.47        4.70      0.47 o
   5   5   9        0.32        1.32      0.50 o
   6   5   9        6.98        8.50      0.61 o
  -7   6   9        0.91        1.61      0.55 o
  -6   6   9        2.71        3.21      0.56 o
  -5   6   9       16.83       13.61      0.54 o
  -4   6   9        0.28        0.97      0.39 o
  -3   6   9       24.80       25.34      0.49 o
  -2   6   9        0.67        0.61      0.40 o
  -1   6   9        0.06        0.15      0.23 o
   0   6   9        6.80        4.91      0.30 o
   1   6   9        4.82        3.43      0.35 o
   2   6   9       24.05       19.55      0.48 o
   3   6   9        1.50        1.25      0.41 o
   4   6   9        9.57        8.52      0.51 o
   5   6   9        1.04        0.98      0.52 o
   6   6   9        5.09        5.68      0.59 o
  -6   7   9        0.18        0.92      0.56 o
  -5   7   9        0.69        2.12      0.50 o
  -4   7   9        8.93        8.56      0.52 o
  -3   7   9        0.01        0.79      0.43 o
  -2   7   9        1.28        1.47      0.44 o
  -1   7   9       11.61       11.58      0.43 o
   0   7   9        0.77        0.91      0.38 o
   1   7   9        3.68        3.00      0.48 o
   2   7   9        0.05        0.35      0.44 o
   3   7   9        0.13        0.21      0.41 o
   4   7   9        0.27        0.33      0.46 o
   5   7   9        2.88        4.14      0.55 o
  -6   8   9        0.49        1.04      0.57 o
  -5   8   9        2.23        2.54      0.52 o
  -4   8   9        0.05        1.11      0.49 o
  -3   8   9        9.67       10.15      0.57 o
  -2   8   9        0.33        0.31      0.40 o
  -1   8   9       18.42       19.86      0.61 o
   0   8   9       12.83       11.91      0.51 o
   1   8   9        2.17        2.39      0.43 o
   2   8   9        0.84        1.13      0.47 o
   3   8   9        9.02        8.89      0.50 o
   4   8   9        0.47        1.23      0.49 o
   5   8   9        0.48        0.46      0.60 o
  -5   9   9        0.02        0.58      0.55 o
  -4   9   9        1.36        1.11      0.50 o
  -3   9   9        1.17        1.60      0.50 o
  -2   9   9        0.01        0.46      0.41 o
  -1   9   9       19.30       22.09      0.62 o
   0   9   9       16.72       15.32      0.74 o
   1   9   9       14.73       15.51      0.62 o
   2   9   9       52.69       53.28      0.88 o
   3   9   9       19.60       20.64      0.65 o
   4   9   9       54.30       58.10      0.91 o
   5   9   9        0.82        0.38      0.65 o
  -5  10   9        0.18        0.79      0.60 o
  -4  10   9        0.04        0.49      0.52 o
  -3  10   9        0.70        0.97      0.55 o
  -2  10   9        1.17        1.89      0.48 o
  -1  10   9        3.07        3.99      0.53 o
   0  10   9       18.02       14.61      0.69 o
   1  10   9        0.04        0.68      0.57 o
   2  10   9       31.09       28.52      0.94 o
   3  10   9       43.74       46.18      0.88 o
   4  10   9        0.75        2.56      0.63 o
  -4  11   9        2.18        2.75      0.63 o
  -3  11   9        5.99        5.35      0.59 o
  -2  11   9        8.22        9.83      0.61 o
  -1  11   9        2.87        2.94      0.58 o
   0  11   9        0.33        0.83      0.58 o
   1  11   9        1.95        1.93      0.69 o
   2  11   9        7.97       11.26      0.84 o
   3  11   9        1.26        3.82      0.63 o
  -3  12   9        6.85        9.06      0.75 o
  -2  12   9        8.93       14.24      0.74 o
  -1  12   9        7.13        8.07      0.63 o
   0  12   9        2.85        3.49      0.69 o
   1  12   9        6.73        6.72      0.81 o
   2  12   9        2.34        2.19      0.72 o
  -2  13   9        0.99        2.70      0.64 o
  -1  13   9       13.36       14.58      0.96 o
   0  13   9        0.80        1.01      0.72 o
   1  13   9        0.28        0.54      0.80 o
  -7   0  10        1.66        2.90      0.70 o
  -6   0  10        4.65        6.11      0.64 o
  -5   0  10       16.03       16.31      0.67 o
  -4   0  10       40.65       31.75      0.79 o
  -3   0  10       13.94       16.60      0.54 o
  -2   0  10       69.06       63.33      1.76 o
  -1   0  10      137.07      135.71      2.18 o
   0   0  10        1.79        1.40      0.67 o
   1   0  10        6.39        5.58      0.52 o
   2   0  10       20.87       22.43      0.73 o
   3   0  10        0.23       -0.01      0.52 o
   4   0  10        8.78       11.83      0.81 o
   5   0  10       12.20       13.20      1.00 o
   6   0  10        0.35        1.64      1.33 o
  -7   1  10        0.57        1.90      0.45 o
  -6   1  10       12.82       14.42      0.50 o
  -5   1  10        0.77        0.75      0.37 o
  -4   1  10        3.82        3.39      0.37 o
  -3   1  10       35.47       25.89      0.45 o
  -2   1  10       85.86       88.59      0.93 o
  -1   1  10        5.12        4.60      0.41 o
   0   1  10        5.41        3.78      0.45 o
   1   1  10       34.90       35.99      0.83 o
   2   1  10        1.62        1.27      0.34 o
   3   1  10       38.93       37.26      0.96 o
   4   1  10       10.79       10.00      0.55 o
   5   1  10        0.63        0.53      0.60 o
   6   1  10        0.11        0.10      0.79 o
  -7   2  10        0.93        2.50      0.52 o
  -6   2  10        3.20        3.97      0.52 o
  -5   2  10        0.06        0.56      0.35 o
  -4   2  10        2.49        3.52      0.34 o
  -3   2  10        4.13        3.84      0.35 o
  -2   2  10        1.37        1.78      0.36 o
  -1   2  10       33.59       27.10      0.57 o
   0   2  10       33.97       36.90      1.06 o
   1   2  10        4.87        4.01      0.39 o
   2   2  10       32.45       31.27      0.53 o
   3   2  10       50.31       46.34      0.88 o
   4   2  10        0.75        0.83      0.50 o
   5   2  10        0.02        0.47      0.62 o
   6   2  10        0.61        2.70      0.78 o
  -7   3  10        5.45        8.56      0.60 o
  -6   3  10        0.02        0.87      0.49 o
  -5   3  10        0.01        0.35      0.38 o
  -4   3  10        4.25        5.11      0.41 o
  -3   3  10        3.45        1.78      0.38 o
  -2   3  10        0.40        0.70      0.33 o
  -1   3  10       23.06       22.05      0.58 o
   0   3  10       17.13       17.49      0.49 o
   1   3  10        1.55        0.72      0.37 o
   2   3  10       30.69       28.49      0.62 o
   3   3  10        3.05        3.36      0.45 o
   4   3  10       18.26       19.79      0.75 o
   5   3  10        5.99        6.13      0.59 o
   6   3  10        0.23        1.46      0.66 o
  -6   4  10        0.72        1.69      0.51 o
  -5   4  10        0.06        0.78      0.41 o
  -4   4  10        0.42        0.52      0.39 o
  -3   4  10        0.85        1.81      0.36 o
  -2   4  10        1.39        1.28      0.35 o
  -1   4  10        5.55        4.81      0.43 o
   0   4  10        2.79        2.08      0.37 o
   1   4  10        0.32        0.58      0.38 o
   2   4  10        4.34        5.01      0.46 o
   3   4  10        1.19        1.67      0.40 o
   4   4  10       16.61       13.93      0.55 o
   5   4  10        0.42        0.99      0.70 o
  -6   5  10        0.36        0.38      0.55 o
  -5   5  10        5.05        7.12      0.55 o
  -4   5  10        0.24        0.74      0.44 o
  -3   5  10        0.08        0.74      0.43 o
  -2   5  10        3.70        2.33      0.42 o
  -1   5  10        0.99        0.60      0.36 o
   0   5  10        0.00        0.18      0.36 o
   1   5  10        9.82        9.51      0.47 o
   2   5  10        0.40        0.41      0.43 o
   3   5  10        3.06        2.91      0.46 o
   4   5  10        6.07        6.15      0.52 o
   5   5  10        7.71       10.22      0.68 o
  -6   6  10        0.01        0.42      0.56 o
  -5   6  10        0.12        0.41      0.51 o
  -4   6  10        2.16        2.01      0.45 o
  -3   6  10        1.02        0.51      0.47 o
  -2   6  10        1.45        2.07      0.46 o
  -1   6  10        2.52        1.88      0.42 o
   0   6  10        0.17        0.60      0.43 o
   1   6  10        2.83        3.74      0.47 o
   2   6  10       20.32       18.51      0.63 o
   3   6  10        0.64        0.97      0.46 o
   4   6  10        0.12        0.06      0.48 o
   5   6  10        1.03        1.56      0.60 o
  -5   7  10        0.84        0.19      0.53 o
  -4   7  10       10.14       11.32      0.56 o
  -3   7  10       11.47        9.58      0.59 o
  -2   7  10       19.35       19.93      0.63 o
  -1   7  10       13.78       14.78      0.54 o
   0   7  10        0.59        0.85      0.42 o
   1   7  10        1.44        1.77      0.50 o
   2   7  10        3.43        2.88      0.54 o
   3   7  10        5.78        5.96      0.52 o
   4   7  10        1.26        1.86      0.53 o
  -5   8  10        0.72        1.34      0.54 o
  -4   8  10        0.61        0.61      0.52 o
  -3   8  10       24.78       23.22      0.73 o
  -2   8  10        5.90        4.32      0.55 o
  -1   8  10       37.99       36.74      1.09 o
   0   8  10        0.60        1.47      0.55 o
   1   8  10        0.24        0.69      0.49 o
   2   8  10       20.41       20.73      0.70 o
   3   8  10        0.00        0.69      0.52 o
   4   8  10        0.01        0.16      0.57 o
  -4   9  10        0.39        1.82      0.55 o
  -3   9  10        8.54       11.03      0.66 o
  -2   9  10       16.26       11.88      0.64 o
  -1   9  10        7.44        8.21      0.63 o
   0   9  10       36.52       32.66      0.91 o
   1   9  10        6.77        8.40      0.61 o
   2   9  10        0.51        1.66      0.68 o
   3   9  10        7.30       10.69      0.75 o
  -4  10  10        0.54        0.89      0.60 o
  -3  10  10        6.41        6.83      0.63 o
  -2  10  10       14.32       11.79      0.64 o
  -1  10  10        8.73        7.75      0.75 o
   0  10  10        0.11       -0.22      0.61 o
   1  10  10       21.78       21.16      0.89 o
   2  10  10        0.99        2.40      0.75 o
   3  10  10       11.07       14.52      0.79 o
  -3  11  10        7.05        8.43      0.66 o
  -2  11  10        0.54        1.11      0.67 o
  -1  11  10        0.01        0.49      0.62 o
   0  11  10        2.48        2.14      0.74 o
   1  11  10        0.35        0.11      0.59 o
   2  11  10       21.86       23.75      0.93 o
  -1  12  10        0.05        1.15      0.68 o
   0  12  10        0.34        1.19      0.77 o
  -6   1  11        1.42        2.19      0.57 o
  -5   1  11        0.26        0.46      0.48 o
  -4   1  11        1.86        3.09      0.53 o
  -3   1  11        1.66        2.65      0.52 o
  -2   1  11       10.53        9.37      0.60 o
  -1   1  11       20.97       22.86      0.74 o
   0   1  11        4.06        5.25      0.58 o
   1   1  11       35.57       37.24      0.79 o
   2   1  11        5.37        7.45      0.58 o
   3   1  11        3.17        3.13      0.58 o
   4   1  11        0.00        0.96      0.57 o
   5   1  11        1.85        1.63      0.75 o
  -6   2  11        0.32        1.75      0.62 o
  -5   2  11        5.67        6.76      0.48 o
  -4   2  11        0.32        0.94      0.45 o
  -3   2  11        0.05        0.04      0.46 o
  -2   2  11        6.24        5.57      0.54 o
  -1   2  11       20.96       18.22      0.70 o
   0   2  11       46.69       48.75      1.21 o
   1   2  11       29.41       32.43      0.75 o
   2   2  11       12.51        9.94      0.65 o
   3   2  11        0.23        1.04      0.60 o
   4   2  11       21.83       20.74      0.82 o
   5   2  11        1.07        2.11      0.64 o
  -6   3  11        1.88        2.16      0.57 o
  -5   3  11        0.86        0.98      0.51 o
  -4   3  11        0.41       -0.01      0.47 o
  -3   3  11        0.32        0.85      0.47 o
  -2   3  11        8.66        7.19      0.58 o
  -1   3  11        3.17        4.23      0.49 o
   0   3  11       25.21       27.77      0.66 o
   1   3  11       10.32        8.86      0.51 o
   2   3  11        0.55        1.23      0.48 o
   3   3  11       34.37       34.27      0.82 o
   4   3  11        1.76        1.67      0.71 o
   5   3  11        0.46        0.94      0.68 o
  -5   4  11        0.45        0.70      0.53 o
  -4   4  11        2.45        2.24      0.50 o
  -3   4  11        3.25        3.47      0.49 o
  -2   4  11        1.15        1.18      0.44 o
  -1   4  11        5.35        6.76      0.47 o
   0   4  11        0.19        0.37      0.40 o
   1   4  11        3.93        3.85      0.57 o
   2   4  11        9.77       10.63      0.61 o
   3   4  11        0.02        0.92      0.57 o
   4   4  11        0.22        0.51      0.62 o
  -5   5  11        0.18        1.47      0.55 o
  -4   5  11        2.79        3.22      0.49 o
  -3   5  11        2.40        2.59      0.52 o
  -2   5  11        3.77        3.75      0.48 o
  -1   5  11        1.32        1.32      0.47 o
   0   5  11        0.12       -0.07      0.47 o
   1   5  11        8.62        8.93      0.60 o
   2   5  11       11.30       10.23      0.58 o
   3   5  11        0.07        0.82      0.54 o
   4   5  11        0.32        1.28      0.60 o
  -5   6  11        2.07        3.92      0.56 o
  -4   6  11        4.27        4.09      0.51 o
  -3   6  11        0.28       -0.10      0.58 o
  -2   6  11        1.99        1.74      0.52 o
  -1   6  11        0.18        0.38      0.47 o
   0   6  11       12.49       13.57      0.72 o
   1   6  11        0.15        1.29      0.51 o
   2   6  11        2.80        2.38      0.52 o
   3   6  11        2.65        1.91      0.56 o
   4   6  11        3.28        4.11      0.68 o
  -4   7  11        0.00        0.40      0.51 o
  -3   7  11       10.92       12.46      0.64 o
  -2   7  11        0.06        0.70      0.53 o
  -1   7  11        0.48        1.46      0.48 o
   0   7  11        0.66        0.35      0.61 o
   1   7  11        0.33        0.45      0.53 o
   2   7  11        0.05        0.14      0.54 o
   3   7  11        0.20        0.49      0.59 o
  -4   8  11        0.00        1.47      0.56 o
  -3   8  11        1.71        2.39      0.59 o
  -2   8  11       17.38       18.61      0.75 o
  -1   8  11        0.01        0.96      0.58 o
   0   8  11        4.39        6.77      0.75 o
   1   8  11        2.75        3.86      0.62 o
   2   8  11        1.34        2.23      0.59 o
   3   8  11        0.41        0.89      0.69 o
  -3   9  11        0.48        1.32      0.59 o
  -2   9  11        1.41        2.96      0.70 o
  -1   9  11        6.87        7.37      0.70 o
   0   9  11        2.54        3.28      0.68 o
   1   9  11        0.82        1.01      0.74 o
   2   9  11        0.00        0.75      0.71 o
  -2  10  11        0.89        2.07      0.67 o
  -1  10  11        0.23       -0.11      0.84 o
   0  10  11        0.11        0.79      0.93 o
   1  10  11        0.11        1.07      0.75 o
  -5   0  12        0.06        1.69      0.78 o
  -4   0  12        1.13        1.69      0.81 o
  -3   0  12        1.24        0.22      0.79 o
  -2   0  12       14.06       11.72      0.91 o
  -1   0  12        2.33        1.46      0.76 o
   0   0  12       24.91       24.68      1.34 o
   1   0  12       38.90       46.80      1.30 o
   2   0  12        0.10        1.07      1.50 o
   3   0  12       19.48       22.84      2.20 o
   4   0  12        1.39        2.48      1.16 o
  -5   1  12        1.40        1.46      0.59 o
  -4   1  12        0.84        2.84      0.62 o
  -3   1  12        1.13        0.73      0.56 o
  -2   1  12        2.62        3.20      0.57 o
  -1   1  12        8.96        7.87      0.69 o
   0   1  12       14.06       16.86      0.70 o
   1   1  12        0.24        1.12      0.59 o
   2   1  12       41.61       43.46      0.97 o
   3   1  12        0.80        1.30      0.74 o
   4   1  12        0.01        1.03      0.64 o
  -5   2  12        0.02        0.51      0.65 o
  -4   2  12        0.04        0.37      0.68 o
  -3   2  12        3.43        3.12      0.67 o
  -2   2  12        0.37        1.29      0.58 o
  -1   2  12        4.75        3.89      0.65 o
   0   2  12        0.06        1.58      0.58 o
   1   2  12       35.41       38.65      1.12 o
   2   2  12        2.05        2.53      0.65 o
   3   2  12        0.84        0.57      0.75 o
  -5   3  12        0.43        2.33      0.63 o
  -4   3  12        0.58        1.16      0.54 o
  -3   3  12        0.57        1.83      0.62 o
  -2   3  12        3.73        3.26      0.65 o
  -1   3  12        1.16        1.71      0.64 o
   0   3  12        1.59        2.91      0.65 o
   1   3  12        0.31        1.84      0.70 o
   2   3  12        0.51        0.82      0.69 o
   3   3  12        1.70        0.82      0.68 o
  -4   4  12        1.53        2.59      0.59 o
  -3   4  12        0.88        0.99      0.57 o
  -2   4  12        2.83        2.68      0.62 o
  -1   4  12        3.45        4.64      0.63 o
   0   4  12        0.52        1.60      0.71 o
   1   4  12        5.10        5.71      0.73 o
   2   4  12        2.82        2.57      0.69 o
   3   4  12        0.33        0.12      0.66 o
  -4   5  12        1.01        1.93      0.60 o
  -3   5  12        2.05        1.27      0.62 o
  -2   5  12        1.48        1.71      0.67 o
  -1   5  12        2.15        2.41      0.63 o
   0   5  12        4.93        4.96      0.67 o
   1   5  12        0.11        0.83      0.65 o
   2   5  12        6.24        7.50      0.71 o
   3   5  12        3.13        3.21      0.72 o
  -3   6  12        0.08        0.76      0.67 o
  -2   6  12        0.86        0.66      0.62 o
  -1   6  12        0.16       -0.46      0.74 o
   0   6  12        0.43        1.04      0.67 o
   1   6  12        4.50        4.98      0.70 o
   2   6  12        0.72        1.54      0.65 o
  -3   7  12        6.43        9.04      0.74 o
  -2   7  12        1.68        1.80      0.75 o
  -1   7  12        4.14        3.13      0.79 o
   0   7  12        0.61        1.86      0.72 o
   1   7  12        0.16        2.08      0.66 o
   2   7  12        6.80        9.11      0.79 o
  -2   8  12        8.93        9.90      0.86 o
  -1   8  12        0.04        0.05      0.77 o
   0   8  12        0.69        1.19      0.70 o
   1   8  12       10.24       12.65      0.80 o
  -3   1  13        1.35        2.33      0.68 o
  -2   1  13        0.31        0.37      0.72 o
  -1   1  13        0.00        0.50      0.67 o
   0   1  13       15.80       17.19      0.76 o
   1   1  13        0.37        2.88      0.75 o
   2   1  13        3.23        5.75      0.87 o
  -3   2  13        0.03        1.37      0.71 o
  -2   2  13        0.09        1.64      0.71 o
  -1   2  13       11.05       11.86      0.81 o
   0   2  13        8.46       10.09      0.83 o
   1   2  13        7.67        8.88      0.85 o
   2   2  13        0.01        1.74      0.82 o
  -3   3  13        0.02        1.74      0.76 o
  -2   3  13        0.86        1.37      0.73 o
  -1   3  13       11.64       13.15      0.92 o
   0   3  13        0.36        1.58      0.73 o
   1   3  13        4.23        5.57      0.81 o
  -2   4  13        1.35        1.99      0.73 o
  -1   4  13        0.03        1.00      0.83 o
   0   4  13        5.48        7.23      0.77 o
   1   4  13        0.16        0.70      0.72 o
  -2   5  13        0.02       -0.05      0.96 o
  -1   5  13        0.00        1.00      0.85 o
   0   5  13        5.65        6.50      0.82 o
 
